# Supplementary material for: (3R,4S)-3,4-Isopropylidenedioxy-5-phenylsulfonylmethyl-3,4-dihydro-2H-pyrrole 1-oxide
Source: Acta Crystallogr Sect E Struct Rep Online. 2011 Apr 13;67(Pt 5):o1115. doi: 10.1107/S1600536811010737 (PMC3089343; doi:10.1107/S1600536811010737)
Supplement: Supplementary file 2 [file e-67-o1115-Isup2.hkl]

# 
# h,k,l, Fc-squared, Fo-squared, sigma(Fo-squared) and status flag 
# 
data_I
_shelx_title ' 19 in P2(1)2(1)2(1)' 
_shelx_refln_list_code          4 
_shelx_F_calc_maximum      186.40 
_exptl_crystal_F_000       656.00 
_reflns_d_resolution_high  0.8346 
 
loop_ 
 _symmetry_equiv_pos_as_xyz 
 'x, y, z' 
 '-x+1/2, -y, z+1/2' 
 '-x, y+1/2, -z+1/2' 
 'x+1/2, -y+1/2, -z' 
 
_cell_length_a     5.6424 
_cell_length_b    15.5592 
_cell_length_c    16.9097 
_cell_angle_alpha  90.000 
_cell_angle_beta   90.000 
_cell_angle_gamma  90.000 
 
_shelx_F_squared_multiplier     1.000 
 
loop_ 
 _refln_index_h 
 _refln_index_k 
 _refln_index_l 
 _refln_F_squared_calc 
 _refln_F_squared_meas 
 _refln_F_squared_sigma 
 _refln_observed_status 
   2   0   0        8.24       11.28      2.20 o 
   4   0   0      198.36      194.55      5.93 o 
   6   0   0        0.88        1.00      2.49 o 
   1   1   0     3873.33     4020.43     55.88 o 
   2   1   0     1301.73     1282.69     36.87 o 
   3   1   0      298.26      301.51      7.96 o 
   4   1   0        5.09        6.11      1.37 o 
   5   1   0       14.40        8.56      1.64 o 
   6   1   0       10.69        9.49      2.19 o 
   0   2   0    11955.25    12103.58    331.89 o 
   1   2   0     3939.54     3764.96     66.23 o 
   2   2   0     2477.41     2505.34     44.08 o 
   3   2   0       94.04      114.59      3.96 o 
   4   2   0      601.44      593.70      8.31 o 
   5   2   0      163.37      166.06      4.37 o 
   6   2   0       18.24       16.74      2.42 o 
   1   3   0       25.49       20.42      1.88 o 
   2   3   0        1.06        2.13      1.43 o 
   3   3   0      821.42      847.08     15.73 o 
   4   3   0        2.91        3.90      1.35 o 
   5   3   0      256.81      236.35      5.02 o 
   6   3   0        0.08        1.54      3.64 o 
   0   4   0     8378.69     7415.17    287.65 o 
   1   4   0     1236.00     1211.48     51.33 o 
   2   4   0       78.02       74.66      3.18 o 
   3   4   0        0.58        4.85      1.39 o 
   4   4   0      375.15      394.52      6.58 o 
   5   4   0        5.48        4.42      1.93 o 
   6   4   0       22.09       19.65      3.08 o 
   1   5   0        4.50        8.57      1.96 o 
   2   5   0       19.23       27.79      1.98 o 
   3   5   0       61.69       71.38      3.03 o 
   4   5   0       45.14       52.92      2.87 o 
   5   5   0        0.14       -1.51      1.79 o 
   6   5   0       56.70       54.53      5.50 o 
   1   6   0     1217.72     1203.31     52.21 o 
   2   6   0       17.18       16.85      1.74 o 
   3   6   0        5.14       10.37      1.74 o 
   4   6   0       85.96       90.38      3.99 o 
   5   6   0        5.69        7.28      2.41 o 
   6   6   0        7.16        6.81      3.13 o 
   1   7   0      184.85      178.53     11.18 o 
   2   7   0      615.92      615.09     19.99 o 
   3   7   0       12.31       13.49      1.83 o 
   4   7   0      115.04      132.86      5.34 o 
   5   7   0        3.67        0.66      1.92 o 
   6   7   0        0.58        2.09      3.73 o 
   1   8   0      432.61      423.40     14.86 o 
   2   8   0       10.78       12.29      2.30 o 
   3   8   0      141.91      160.09      4.81 o 
   4   8   0       26.26       30.62      2.20 o 
   5   8   0       59.96       50.28      3.88 o 
   1   9   0      176.44      181.93      7.88 o 
   2   9   0      815.37      843.14     14.36 o 
   3   9   0       40.36       41.83      2.88 o 
   4   9   0       50.67       50.89      3.22 o 
   5   9   0       81.04       69.25      5.13 o 
   0  10   0      851.82      764.75     30.30 o 
   1  10   0        0.92        0.87      1.44 o 
   2  10   0       16.12       19.41      2.07 o 
   3  10   0       47.93       47.47      3.56 o 
   4  10   0        0.05        0.62      1.53 o 
   5  10   0       58.64       64.22      4.68 o 
   1  11   0        1.98        2.59      1.50 o 
   2  11   0      638.35      620.38     12.94 o 
   3  11   0       41.16       45.40      3.14 o 
   4  11   0      123.78      121.06      4.84 o 
   5  11   0        9.69        7.55      3.21 o 
   0  12   0      398.33      425.17     15.35 o 
   1  12   0       32.30       24.25      2.55 o 
   2  12   0        2.28        2.98      1.86 o 
   3  12   0       15.65       24.16      3.36 o 
   4  12   0        7.65        8.63      1.67 o 
   1  13   0       10.94       18.75      2.48 o 
   2  13   0      250.00      259.05      7.39 o 
   3  13   0       70.01       73.51      4.78 o 
   4  13   0        5.61        4.29      2.60 o 
   0  14   0      146.20      161.59      9.56 o 
   1  14   0        2.86        5.81      1.90 o 
   2  14   0      118.90      108.20      5.11 o 
   3  14   0       20.40       21.22      2.56 o 
   4  14   0        6.77        8.63      3.40 o 
   1  15   0       60.61       61.31      4.50 o 
   2  15   0       20.81       18.86      2.17 o 
   3  15   0       26.45       24.77      2.62 o 
   0  16   0       20.09       14.78      3.21 o 
   1  16   0       20.01       19.66      2.48 o 
   2  16   0        0.84        3.32      1.68 o 
   3  16   0        4.99       -0.06      2.14 o 
   1  17   0       14.70       13.69      2.22 o 
   2  17   0        8.50       10.53      3.76 o 
   0  18   0       12.37        6.73      3.17 o 
   1  18   0        2.25       -1.54      2.52 o 
   1   0   1      128.01      110.59      2.36 o 
   2   0   1      526.58      480.74     15.68 o 
   3   0   1      141.90      141.23      4.97 o 
   4   0   1       50.32       54.58      2.51 o 
   5   0   1      313.55      301.69      5.35 o 
   6   0   1       42.42       28.64      2.40 o 
  -6   1   1       30.74       29.98      3.15 o 
  -5   1   1      132.46      134.30      3.87 o 
  -4   1   1      207.12      222.72      4.56 o 
  -3   1   1       18.41       18.96      2.25 o 
  -2   1   1        2.94        9.60      2.05 o 
  -1   1   1    15229.27    14732.21    219.02 o 
   0   1   1      364.82      334.21      7.94 o 
   1   1   1    15391.36    15195.48    221.49 o 
   2   1   1        6.04       13.09      1.85 o 
   3   1   1       24.01       27.13      2.23 o 
   4   1   1      204.71      224.83      4.34 o 
   5   1   1      113.24      104.35      3.73 o 
   6   1   1       36.67       30.26      2.35 o 
  -6   2   1       22.91       24.30      2.97 o 
  -5   2   1      165.15      177.02      4.16 o 
  -4   2   1       38.82       39.02      2.11 o 
  -3   2   1       26.46       29.34      2.12 o 
  -2   2   1      298.93      316.14      8.28 o 
  -1   2   1     2291.09     2486.67     50.82 o 
   0   2   1     3836.01     3797.19    104.39 o 
   1   2   1     2458.89     2615.95     45.96 o 
   2   2   1      372.23      388.09      8.68 o 
   3   2   1       19.10       22.45      1.91 o 
   4   2   1       29.63       32.61      1.98 o 
   5   2   1      189.32      194.30      4.53 o 
   6   2   1       19.81       19.20      2.22 o 
  -6   3   1       18.39       15.49      3.66 o 
  -5   3   1      207.77      220.03      5.14 o 
  -4   3   1      150.11      155.55      3.99 o 
  -3   3   1      396.27      396.90      8.14 o 
  -2   3   1     1925.29     1828.64     35.97 o 
  -1   3   1      708.12      722.08     17.95 o 
   0   3   1     2563.51     2519.33     69.65 o 
   1   3   1      767.76      761.40     17.51 o 
   2   3   1     1839.66     1771.88     32.47 o 
   3   3   1      441.59      444.06      8.31 o 
   4   3   1      134.99      138.25      3.51 o 
   5   3   1      202.65      216.57      5.13 o 
   6   3   1       23.23       18.17      2.69 o 
  -6   4   1       19.83       19.20      3.82 o 
  -5   4   1       77.74       76.94      3.80 o 
  -4   4   1       65.47       69.37      2.84 o 
  -3   4   1      194.48      222.25      5.41 o 
  -2   4   1        8.99        7.35      1.28 o 
  -1   4   1     3293.07     3272.99     75.81 o 
   0   4   1     8179.97     8332.34    186.60 o 
   1   4   1     3468.53     3391.25     92.82 o 
   2   4   1       18.11       14.49      1.55 o 
   3   4   1      185.20      214.81      5.32 o 
   4   4   1       75.27       77.57      2.76 o 
   5   4   1       93.57       95.19      5.18 o 
   6   4   1       17.28       18.58      2.99 o 
  -6   5   1       11.60       14.22      3.46 o 
  -5   5   1        3.05        3.48      2.03 o 
  -4   5   1       92.24       96.81      4.07 o 
  -3   5   1      320.72      328.86      6.38 o 
  -2   5   1      426.57      376.10      7.92 o 
  -1   5   1      295.63      282.53      8.28 o 
   0   5   1      507.09      466.38     20.14 o 
   1   5   1      334.66      306.23     14.45 o 
   2   5   1      420.62      373.30      8.98 o 
   3   5   1      280.38      285.31      6.62 o 
   4   5   1      104.34      105.56      3.93 o 
   5   5   1        1.19        0.81      1.93 o 
   6   5   1       12.65       12.50      3.99 o 
  -6   6   1       10.75        2.88      2.86 o 
  -5   6   1       36.70       39.24      3.10 o 
  -4   6   1       65.46       63.87      3.39 o 
  -3   6   1      347.73      331.02      8.03 o 
  -2   6   1      745.30      711.59     15.07 o 
  -1   6   1     1812.60     1728.02     51.55 o 
   1   6   1     1927.58     1856.36     51.58 o 
   2   6   1      797.99      748.74     19.40 o 
   3   6   1      363.88      345.58      7.40 o 
   4   6   1       67.57       73.95      3.64 o 
   5   6   1       42.33       41.01      3.65 o 
   6   6   1       11.13        7.32      2.51 o 
  -6   7   1        1.67        3.66      3.89 o 
  -5   7   1       20.77       27.33      2.65 o 
  -4   7   1       22.16       25.10      2.01 o 
  -3   7   1      172.39      168.61      7.60 o 
  -2   7   1      105.90      116.90     10.43 o 
  -1   7   1      132.83      135.15      8.43 o 
   1   7   1      123.46      111.22      9.28 o 
   2   7   1      103.08      107.11      5.56 o 
   3   7   1      155.47      151.07      4.24 o 
   4   7   1       25.14       23.73      2.66 o 
   5   7   1       21.45       28.23      3.18 o 
   6   7   1        2.27        3.11      3.76 o 
  -5   8   1       18.89       19.48      2.44 o 
  -4   8   1      100.68      106.66      4.15 o 
  -3   8   1      292.53      272.19      5.96 o 
  -2   8   1      132.40      126.46      8.07 o 
  -1   8   1     1351.23     1251.66     47.73 o 
   1   8   1     1380.83     1224.49     55.87 o 
   2   8   1      145.03      147.98      7.97 o 
   3   8   1      305.02      292.95      6.71 o 
   4   8   1      109.48      112.00      5.41 o 
   5   8   1       20.64       15.84      3.01 o 
  -5   9   1        6.97        6.33      2.60 o 
  -4   9   1      109.71      113.34      5.66 o 
  -3   9   1      365.12      357.41      7.63 o 
  -2   9   1       76.54       84.19      3.93 o 
  -1   9   1       26.46       29.30      3.03 o 
   1   9   1       25.11       26.73      3.43 o 
   2   9   1       79.92       76.84      3.50 o 
   3   9   1      336.07      318.79      6.88 o 
   4   9   1      121.09      123.02      7.56 o 
   5   9   1        8.50        7.18      3.43 o 
  -5  10   1       14.62       14.42      2.73 o 
  -4  10   1       80.96       80.61      4.13 o 
  -3  10   1      764.63      749.90     13.74 o 
  -2  10   1       85.83       87.69      4.26 o 
  -1  10   1       61.23       63.39      3.41 o 
   0  10   1      141.58      137.76      5.44 o 
   1  10   1       76.04       86.37      4.39 o 
   2  10   1       86.31       92.76      4.00 o 
   3  10   1      792.38      776.29     12.77 o 
   4  10   1       93.53       93.66      3.57 o 
   5  10   1       14.00       21.57      3.95 o 
  -5  11   1        9.18        5.49      2.45 o 
  -4  11   1        2.13        2.11      2.28 o 
  -3  11   1       57.05       63.47      4.66 o 
  -2  11   1       65.14       59.36      3.68 o 
  -1  11   1      186.85      184.51      5.69 o 
   0  11   1        3.97        6.83      1.86 o 
   1  11   1      194.82      199.22      5.83 o 
   2  11   1       71.36       69.90      4.10 o 
   3  11   1       50.15       60.63      3.26 o 
   4  11   1        2.54        2.88      1.32 o 
   5  11   1       10.28       10.94      4.59 o 
  -4  12   1       46.31       47.04      3.89 o 
  -3  12   1      125.46      127.63      6.40 o 
  -2  12   1       71.50       64.33      4.87 o 
  -1  12   1       35.85       37.07      3.03 o 
   0  12   1        0.36        1.51      1.74 o 
   1  12   1       31.57       34.06      2.87 o 
   2  12   1       75.91       78.99      4.30 o 
   3  12   1      121.64      123.85      4.53 o 
   4  12   1       43.36       40.35      3.30 o 
  -4  13   1        0.88        0.19      2.46 o 
  -3  13   1       45.73       50.49      4.05 o 
  -2  13   1       73.18       80.19      4.46 o 
  -1  13   1       43.41       48.41      3.26 o 
   0  13   1       47.97       37.03      3.49 o 
   1  13   1       35.74       42.32      3.70 o 
   2  13   1       65.07       67.53      4.02 o 
   3  13   1       37.13       39.28      2.84 o 
   4  13   1        0.26       -0.78      2.25 o 
  -4  14   1       18.67        9.32      3.40 o 
  -3  14   1        1.85        4.31      2.23 o 
  -2  14   1       38.77       49.99      3.57 o 
  -1  14   1       34.05       29.88      2.69 o 
   0  14   1       23.85       31.02      3.29 o 
   1  14   1       28.26       28.87      3.79 o 
   2  14   1       38.51       46.39      3.42 o 
   3  14   1        1.09        1.45      1.70 o 
   4  14   1       16.74       12.59      3.79 o 
  -4  15   1        0.50        0.59      2.68 o 
  -3  15   1       11.18        9.64      1.91 o 
  -2  15   1       28.88       33.50      2.59 o 
  -1  15   1       17.64       23.43      2.39 o 
   0  15   1       10.49       11.56      2.52 o 
   1  15   1       17.25       22.45      2.72 o 
   2  15   1       25.94       27.86      2.81 o 
   3  15   1       10.93        7.52      2.09 o 
  -3  16   1        7.63        7.95      2.37 o 
  -2  16   1       13.53       13.64      2.67 o 
  -1  16   1        3.14        7.13      2.72 o 
   0  16   1        0.55        0.57      1.78 o 
   1  16   1        4.74        7.16      1.99 o 
   2  16   1       13.33       16.90      2.31 o 
   3  16   1        6.68        2.75      1.58 o 
  -2  17   1       25.53       21.61      4.48 o 
  -1  17   1       23.17       22.72      2.79 o 
   0  17   1        4.36        2.92      1.77 o 
   1  17   1       21.98       24.43      2.58 o 
   2  17   1       25.16       17.29      4.15 o 
  -1  18   1        4.63        3.92      2.97 o 
   0  18   1        1.23       -2.03      2.03 o 
   1  18   1        4.36       -1.80      2.71 o 
   0   0   2     1571.82     1545.36     65.51 o 
   1   0   2     1453.24     1537.54     27.76 o 
   2   0   2     2134.72     2153.25     50.40 o 
   3   0   2      192.10      192.96      5.35 o 
   4   0   2       62.66       69.81      2.66 o 
   5   0   2        0.31        1.71      1.38 o 
   6   0   2        0.60        6.56      2.46 o 
  -6   1   2       90.15       86.44      4.12 o 
  -5   1   2      156.11      150.96      4.07 o 
  -4   1   2      728.14      724.63     10.25 o 
  -3   1   2     1006.29      970.54     17.52 o 
  -2   1   2      678.81      698.07     14.98 o 
  -1   1   2     7448.58     7553.13    120.99 o 
   0   1   2      985.13      998.91     29.21 o 
   1   1   2     7547.76     7705.52    135.36 o 
   2   1   2      643.81      687.76     13.66 o 
   3   1   2      976.73      940.70     17.46 o 
   4   1   2      741.89      741.87      9.80 o 
   5   1   2      154.51      153.27      4.30 o 
   6   1   2       90.29       88.20      5.63 o 
  -6   2   2       82.46       82.09      6.24 o 
  -5   2   2      118.84      111.96      3.80 o 
  -4   2   2       28.35       32.73      2.23 o 
  -3   2   2     2164.13     2209.38     34.06 o 
  -2   2   2      406.58      426.64      8.81 o 
  -1   2   2     2114.96     2044.60     40.11 o 
   0   2   2     1249.46     1223.07     35.03 o 
   1   2   2     2067.11     2015.83     36.65 o 
   2   2   2      380.85      417.64      8.76 o 
   3   2   2     2252.62     2275.09     34.00 o 
   4   2   2       24.94       29.45      1.91 o 
   5   2   2      120.17      110.85      4.04 o 
   6   2   2       83.23       81.12      4.01 o 
  -6   3   2        4.20        3.96      4.02 o 
  -5   3   2        7.69        9.16      1.78 o 
  -4   3   2      126.97      122.87      4.02 o 
  -3   3   2       83.43       88.50      3.52 o 
  -2   3   2      330.72      295.18      7.54 o 
  -1   3   2     3609.21     3575.35     82.54 o 
   0   3   2     1126.72     1112.66     25.30 o 
   1   3   2     3708.98     3662.35     72.09 o 
   2   3   2      330.55      294.68      7.55 o 
   3   3   2       76.50       84.21      3.49 o 
   4   3   2      155.47      146.80      3.50 o 
   5   3   2       11.42       10.50      1.86 o 
   6   3   2        3.02       10.69      4.33 o 
  -6   4   2        2.51       -2.22      3.66 o 
  -5   4   2       35.67       38.33      3.87 o 
  -4   4   2       21.45       18.09      1.85 o 
  -3   4   2      629.63      649.42     11.54 o 
  -2   4   2      591.42      655.28     12.01 o 
  -1   4   2     1807.41     1711.04     39.63 o 
   0   4   2        4.16        7.55      2.06 o 
   1   4   2     1798.34     1697.22     33.76 o 
   2   4   2      661.73      713.65     14.62 o 
   3   4   2      637.36      625.79     11.35 o 
   4   4   2       19.15       16.93      1.69 o 
   5   4   2       37.30       29.79      2.48 o 
   6   4   2        1.10        4.73      2.90 o 
  -6   5   2        1.15        2.55      3.11 o 
  -5   5   2      114.82      113.49      4.94 o 
  -4   5   2      121.19      127.35      4.61 o 
  -3   5   2      147.77      142.56      4.52 o 
  -2   5   2      538.53      524.20     13.37 o 
  -1   5   2      438.85      446.85     11.61 o 
   0   5   2      432.23      441.92     19.39 o 
   1   5   2      439.02      427.27      9.50 o 
   2   5   2      509.26      496.13     11.44 o 
   3   5   2      137.75      135.35      4.67 o 
   4   5   2      107.63      111.56      4.26 o 
   5   5   2      116.61      119.24      5.14 o 
   6   5   2        2.38       -1.95      2.24 o 
  -6   6   2       12.61       13.37      4.64 o 
  -5   6   2       36.88       42.21      3.18 o 
  -4   6   2        8.28        8.26      1.71 o 
  -3   6   2       62.65       59.49      3.16 o 
  -2   6   2       11.66       11.20      2.42 o 
  -1   6   2       39.81       42.35      2.32 o 
   0   6   2       79.88       81.30      5.82 o 
   1   6   2       28.37       29.23      2.43 o 
   2   6   2       31.69       35.97      4.16 o 
   3   6   2       58.92       58.03      2.38 o 
   4   6   2        6.74        5.21      1.34 o 
   5   6   2       36.87       45.59      6.18 o 
   6   6   2       10.08        8.91      2.59 o 
  -6   7   2        0.84       -3.50      3.50 o 
  -5   7   2      124.78      116.54      4.87 o 
  -4   7   2       14.33       13.20      1.49 o 
  -3   7   2       72.02       83.94      3.68 o 
  -2   7   2       51.23       59.42      4.20 o 
  -1   7   2     1425.44     1394.06     55.25 o 
   0   7   2       21.56       28.51      3.92 o 
   1   7   2     1407.56     1328.61     60.77 o 
   2   7   2       48.79       56.94      4.44 o 
   3   7   2       63.79       72.51      3.19 o 
   4   7   2       17.44       22.36      2.02 o 
   5   7   2      132.22      135.10      7.37 o 
   6   7   2        0.65       -1.77      3.53 o 
  -5   8   2       71.68       74.02      4.88 o 
  -4   8   2      131.16      127.10      4.58 o 
  -3   8   2       28.29       31.28      2.51 o 
  -2   8   2       54.29       60.22      8.34 o 
  -1   8   2       56.69       65.85      5.47 o 
   1   8   2       53.66       47.34      7.52 o 
   2   8   2       92.73       99.45      4.79 o 
   3   8   2       23.96       26.76      3.17 o 
   4   8   2      131.80      134.64      7.56 o 
   5   8   2       73.71       73.35      4.85 o 
  -5   9   2       38.70       31.69      3.65 o 
  -4   9   2       10.78       18.90      2.33 o 
  -3   9   2       20.18       25.49      3.34 o 
  -2   9   2      242.19      241.09      7.28 o 
  -1   9   2      588.85      577.85     14.61 o 
   0   9   2      102.25      110.30      9.42 o 
   1   9   2      562.49      541.58     12.24 o 
   2   9   2      232.21      234.74      6.51 o 
   3   9   2       18.58       19.53      2.63 o 
   4   9   2       10.49       13.30      3.04 o 
   5   9   2       40.20       32.65      4.69 o 
  -5  10   2        1.39        4.08      2.33 o 
  -4  10   2       31.84       36.41      2.92 o 
  -3  10   2       77.25       79.65      6.57 o 
  -2  10   2      665.28      642.98     14.76 o 
  -1  10   2       41.74       44.44      2.89 o 
   0  10   2      107.45      111.92      7.14 o 
   1  10   2       40.94       45.38      2.93 o 
   2  10   2      665.74      639.32     11.86 o 
   3  10   2       77.84       82.00      4.34 o 
   4  10   2       30.07       36.05      3.15 o 
   5  10   2        1.89        0.22      3.02 o 
  -5  11   2        8.78       10.76      2.84 o 
  -4  11   2        9.89       11.94      2.25 o 
  -3  11   2       92.75       98.38      7.08 o 
  -2  11   2       45.32       40.75      4.04 o 
  -1  11   2      136.09      147.31      5.23 o 
   0  11   2      300.83      325.89      8.77 o 
   1  11   2      135.49      148.81      5.07 o 
   2  11   2       48.89       49.26      3.11 o 
   3  11   2       88.04       93.09      3.95 o 
   4  11   2       11.13       12.62      2.32 o 
   5  11   2        6.49       14.60      3.42 o 
  -4  12   2        9.17       11.45      3.14 o 
  -3  12   2       47.16       46.62      4.64 o 
  -2  12   2       62.37       58.26      4.42 o 
  -1  12   2      192.83      207.56      7.26 o 
   0  12   2       24.82       27.06      2.59 o 
   1  12   2      189.14      205.07     10.56 o 
   2  12   2       66.35       66.30      3.59 o 
   3  12   2       51.63       47.61      3.45 o 
   4  12   2        7.03        6.74      2.05 o 
  -4  13   2       20.72       19.63      2.06 o 
  -3  13   2      119.20      119.97      5.95 o 
  -2  13   2       79.54       79.72      5.10 o 
  -1  13   2       41.59       42.29      3.01 o 
   0  13   2        2.14        0.87      1.87 o 
   1  13   2       37.14       39.60      3.61 o 
   2  13   2       81.12       77.05      5.27 o 
   3  13   2      116.39      114.15      4.17 o 
   4  13   2       19.06       17.76      2.26 o 
  -4  14   2       10.95       12.19      3.60 o 
  -3  14   2       45.83       41.54      3.95 o 
  -2  14   2       16.50       15.93      2.49 o 
  -1  14   2        4.74        8.70      2.56 o 
   0  14   2       47.65       46.92      3.58 o 
   1  14   2        3.62        9.61      2.03 o 
   2  14   2       13.03        8.71      2.09 o 
   3  14   2       48.34       48.31      2.97 o 
  -3  15   2        1.20        2.52      2.48 o 
  -2  15   2       12.19        7.34      3.08 o 
  -1  15   2       68.19       68.50      4.79 o 
   0  15   2        7.55        2.49      1.76 o 
   1  15   2       69.65       73.99      4.25 o 
   2  15   2       11.84        9.60      1.89 o 
   3  15   2        0.92        2.44      1.52 o 
  -3  16   2       39.25       39.80      3.45 o 
  -2  16   2       10.47       12.39      2.42 o 
  -1  16   2       17.94       19.53      3.35 o 
   0  16   2        0.37        0.30      1.66 o 
   1  16   2       18.04       17.96      2.51 o 
   2  16   2        9.64        7.08      1.94 o 
   3  16   2       39.70       35.49      2.57 o 
  -2  17   2        1.41        3.94      2.21 o 
  -1  17   2        7.83        7.73      2.21 o 
   0  17   2       35.07       30.49      3.51 o 
   1  17   2        8.50        9.08      2.71 o 
   2  17   2        1.24        5.52      3.17 o 
   0  18   2        0.17        0.29      2.81 o 
   1   0   3        1.13       -0.89      0.89 o 
   2   0   3     1084.25     1011.46     19.28 o 
   3   0   3      163.60      177.60      6.41 o 
   4   0   3      871.32      861.25     11.10 o 
   5   0   3      264.39      267.23      5.79 o 
   6   0   3        7.78       18.38      4.76 o 
  -6   1   3       48.80       49.48      3.94 o 
  -5   1   3      242.62      254.21      5.64 o 
  -4   1   3      252.76      266.20      4.85 o 
  -3   1   3      139.27      142.02      4.41 o 
  -2   1   3       66.37       75.09      3.15 o 
  -1   1   3     8982.34     8732.59    172.16 o 
   0   1   3      862.42      861.25     25.35 o 
   1   1   3     8745.87     8725.68    154.93 o 
   2   1   3       50.51       61.06      2.78 o 
   3   1   3      122.92      129.62      3.89 o 
   4   1   3      264.25      270.02      4.89 o 
   5   1   3      269.38      286.29      6.24 o 
   6   1   3       46.44       41.52      3.52 o 
  -6   2   3       63.65       59.75      5.03 o 
  -5   2   3       88.66       88.51      3.56 o 
  -4   2   3      314.86      310.76      6.36 o 
  -3   2   3      712.33      691.42     12.35 o 
  -2   2   3     1990.82     2030.30     31.23 o 
  -1   2   3     1249.26     1340.12     26.06 o 
   0   2   3     1819.10     1856.72     42.31 o 
   1   2   3     1155.05     1253.61     23.71 o 
   2   2   3     1824.04     1900.70     32.27 o 
   3   2   3      734.53      719.57     12.35 o 
   4   2   3      330.85      320.17      5.71 o 
   5   2   3       87.27       89.84      3.65 o 
   6   2   3       64.83       67.99     11.44 o 
  -6   3   3       12.23       21.61      5.13 o 
  -5   3   3       79.33       84.18      3.48 o 
  -4   3   3       69.99       75.08      3.14 o 
  -3   3   3       98.01      103.03      4.15 o 
  -2   3   3      528.77      508.52      8.57 o 
  -1   3   3     1692.33     1730.87     47.19 o 
   0   3   3      556.84      633.34     18.77 o 
   1   3   3     1515.85     1650.10     40.11 o 
   2   3   3      522.02      509.57     10.08 o 
   3   3   3       95.20      103.11      3.64 o 
   4   3   3       74.32       75.48      3.15 o 
   5   3   3       89.21       92.13      3.86 o 
   6   3   3        9.56        9.47      3.17 o 
  -6   4   3       38.38       45.96      6.57 o 
  -5   4   3       45.70       36.82      2.77 o 
  -4   4   3      100.14       95.61      3.24 o 
  -3   4   3      185.46      190.33      4.98 o 
  -2   4   3     1614.47     1586.73     28.65 o 
  -1   4   3      232.16      245.25      8.13 o 
   0   4   3     5443.38     5592.36    218.08 o 
   1   4   3      189.61      199.09      8.74 o 
   2   4   3     1738.63     1672.61     36.80 o 
   3   4   3      175.19      184.70      4.48 o 
   4   4   3      110.59      108.22      2.98 o 
   5   4   3       37.43       35.67      2.93 o 
   6   4   3       38.21       46.38      9.66 o 
  -6   5   3        1.30        0.82      3.76 o 
  -5   5   3       39.63       33.69      2.93 o 
  -4   5   3      505.11      504.16      7.41 o 
  -3   5   3       97.26      112.60      4.53 o 
  -2   5   3     1163.83     1147.44     23.34 o 
  -1   5   3      119.87      118.46      4.48 o 
   0   5   3     2631.23     2458.00     97.45 o 
   1   5   3      156.20      142.74      4.79 o 
   2   5   3     1093.14     1094.18     34.75 o 
   3   5   3      118.42      127.86      3.55 o 
   4   5   3      483.91      471.99      7.32 o 
   5   5   3       47.64       42.82      3.57 o 
   6   5   3        0.50        0.79      2.73 o 
  -6   6   3       23.51       20.82      4.90 o 
  -5   6   3        7.44        4.27      3.21 o 
  -4   6   3      152.45      149.30      3.62 o 
  -3   6   3      303.85      312.71      6.35 o 
  -2   6   3      136.51      124.52      4.77 o 
  -1   6   3      945.45      917.76     38.85 o 
   0   6   3      470.68      429.24     19.61 o 
   1   6   3      852.11      827.86     27.17 o 
   2   6   3      160.72      137.49     12.70 o 
   3   6   3      311.49      309.46      5.75 o 
   4   6   3      161.61      155.74      4.37 o 
   5   6   3        6.86        3.42      2.20 o 
   6   6   3       21.32       18.82      2.87 o 
  -5   7   3       27.10       42.28      4.53 o 
  -4   7   3      338.78      340.88      6.75 o 
  -3   7   3       36.77       39.73      3.19 o 
  -2   7   3      355.37      333.41      9.94 o 
  -1   7   3        3.62        3.07      1.65 o 
   0   7   3     1653.32     1523.81     62.34 o 
   1   7   3        2.32        5.69      2.47 o 
   2   7   3      336.84      300.25     25.06 o 
   3   7   3       31.43       33.19      2.27 o 
   4   7   3      343.22      340.19      8.10 o 
   5   7   3       23.83       33.31      5.69 o 
   6   7   3       26.19       11.44      4.41 o 
  -5   8   3       55.89       48.59      3.83 o 
  -4   8   3      211.95      226.73      5.30 o 
  -3   8   3      199.36      201.75      5.51 o 
  -2   8   3      115.49      109.31      5.85 o 
  -1   8   3      557.00      567.85     15.52 o 
   1   8   3      593.49      620.52     27.76 o 
   2   8   3      125.93      121.48      5.04 o 
   3   8   3      202.17      205.61      5.11 o 
   4   8   3      230.01      247.49      7.37 o 
   5   8   3       50.99       47.50      4.01 o 
  -5   9   3        2.54        3.87      2.36 o 
  -4   9   3      380.68      375.51      8.25 o 
  -3   9   3      123.64      131.17      5.53 o 
  -2   9   3      542.52      556.60     13.07 o 
  -1   9   3      123.04      142.14      5.96 o 
   0   9   3      410.62      379.16     18.08 o 
   1   9   3      115.20      120.22      4.59 o 
   2   9   3      522.26      540.81     11.49 o 
   3   9   3      125.57      137.38      4.93 o 
   4   9   3      364.45      384.02     12.01 o 
   5   9   3        2.01        5.03      4.23 o 
  -5  10   3       11.16       13.78      3.44 o 
  -4  10   3       67.08       66.19      3.74 o 
  -3  10   3      127.92      109.73      7.25 o 
  -2  10   3       67.85       65.60      4.25 o 
  -1  10   3      395.44      383.68      8.74 o 
   0  10   3      339.39      300.79      8.91 o 
   1  10   3      406.50      398.68      8.76 o 
   2  10   3       69.81       75.72      3.67 o 
   3  10   3      131.31      138.35      5.14 o 
   4  10   3       62.34       57.67      3.88 o 
   5  10   3       11.07       12.05      3.23 o 
  -5  11   3        2.67       11.44      3.56 o 
  -4  11   3       44.03       42.87      3.73 o 
  -3  11   3      112.07      100.01      7.00 o 
  -2  11   3       56.70       52.69      4.74 o 
  -1  11   3      166.68      169.12      5.44 o 
   0  11   3      191.24      172.83      5.76 o 
   1  11   3      158.25      167.85      5.31 o 
   2  11   3       51.77       50.64      3.14 o 
   3  11   3      103.88      105.36      4.17 o 
   4  11   3       48.99       48.42      3.50 o 
   5  11   3        3.26        0.36      4.41 o 
  -4  12   3        9.71       10.36      3.01 o 
  -3  12   3       99.66      115.26     11.11 o 
  -2  12   3       41.48       36.96      3.67 o 
  -1  12   3       92.29       95.89      4.33 o 
   0  12   3      112.07      121.33      4.97 o 
   1  12   3      105.80      110.71      5.58 o 
   2  12   3       42.66       38.52      3.67 o 
   3  12   3      111.45      108.06      4.15 o 
   4  12   3        8.63        8.35      2.11 o 
  -4  13   3       54.70       49.81      3.14 o 
  -3  13   3        6.36        6.25      2.95 o 
  -2  13   3       15.30       13.08      2.66 o 
  -1  13   3      142.56      144.06      5.29 o 
   0  13   3       70.07       60.72      3.77 o 
   1  13   3      147.58      152.28      6.28 o 
   2  13   3       14.15       17.94      2.24 o 
   3  13   3        4.06        6.73      1.61 o 
   4  13   3       54.04       50.38      5.02 o 
  -4  14   3        1.94        2.52      2.78 o 
  -3  14   3        1.04        1.11      2.72 o 
  -2  14   3       85.00       79.35      4.95 o 
  -1  14   3        1.03        0.12      2.33 o 
   0  14   3       10.70       16.45      2.33 o 
   1  14   3        2.24        1.87      2.21 o 
   2  14   3       89.44       94.10      4.57 o 
   3  14   3        2.62        3.35      1.53 o 
  -3  15   3        2.60        1.12      2.70 o 
  -2  15   3       19.20       19.18      3.15 o 
  -1  15   3       17.07       16.08      2.44 o 
   0  15   3        9.59        8.07      1.85 o 
   1  15   3       20.92       23.17      2.64 o 
   2  15   3       19.95       19.19      2.69 o 
   3  15   3        2.69        4.09      1.38 o 
  -3  16   3        1.32        3.41      1.94 o 
  -2  16   3       21.76       26.75      3.37 o 
  -1  16   3        0.99        0.46      1.71 o 
   0  16   3        0.32        0.68      2.14 o 
   1  16   3        0.44       -0.31      1.81 o 
   2  16   3       23.84       25.67      2.65 o 
   3  16   3        1.63       -0.26      1.96 o 
  -2  17   3       26.35       19.19      4.15 o 
  -1  17   3       12.91       15.40      3.07 o 
   0  17   3        0.57       -1.76      1.76 o 
   1  17   3       14.76       15.52      2.51 o 
   2  17   3       26.03       26.22      4.61 o 
   0  18   3        5.65        7.85      3.33 o 
   0   0   4    34746.23    32691.27   1326.88 o 
   1   0   4     3631.18     3756.01     75.03 o 
   2   0   4       34.24       39.46      2.09 o 
   3   0   4        3.96        3.48      1.25 o 
   4   0   4      650.77      658.45      8.70 o 
   5   0   4       12.67       19.47      2.60 o 
   6   0   4       23.63       32.93      4.08 o 
  -6   1   4       21.32       13.87      3.26 o 
  -5   1   4      169.66      163.39      5.26 o 
  -4   1   4       48.02       55.42      2.17 o 
  -3   1   4      692.70      691.25     12.23 o 
  -2   1   4      239.26      222.32      5.07 o 
  -1   1   4     6087.35     6239.95    143.86 o 
   0   1   4     2578.47     2695.18     78.39 o 
   1   1   4     5965.97     6146.80    122.58 o 
   2   1   4      256.63      249.33      5.90 o 
   3   1   4      665.93      655.81     11.81 o 
   4   1   4       47.60       62.72      2.57 o 
   5   1   4      156.35      157.85      4.67 o 
   6   1   4       23.72       27.01      5.80 o 
  -6   2   4       38.95       36.24      4.08 o 
  -5   2   4       19.76       24.73      2.37 o 
  -4   2   4      993.68     1002.74     12.24 o 
  -3   2   4       33.73       36.56      2.28 o 
  -2   2   4      747.62      722.57     11.43 o 
  -1   2   4     1154.23     1213.41     35.20 o 
   0   2   4        3.28        5.47      1.08 o 
   1   2   4     1218.55     1271.00     25.93 o 
   2   2   4      717.32      704.89     13.99 o 
   3   2   4       30.40       34.51      2.35 o 
   4   2   4      966.46      957.45     12.67 o 
   5   2   4       15.63       15.36      2.03 o 
   6   2   4       41.27       53.12      7.22 o 
  -6   3   4       12.43        8.21      4.09 o 
  -5   3   4      226.61      211.08      5.68 o 
  -4   3   4       52.36       52.94      2.06 o 
  -3   3   4      651.76      649.20     11.78 o 
  -2   3   4      503.01      479.53      9.54 o 
  -1   3   4     2147.18     2193.57     59.63 o 
   0   3   4      866.90      860.08     25.28 o 
   1   3   4     2089.18     2140.06     43.72 o 
   2   3   4      457.31      427.24      9.16 o 
   3   3   4      624.29      620.06      9.72 o 
   4   3   4       55.04       53.53      2.29 o 
   5   3   4      215.68      206.37      5.61 o 
   6   3   4        9.86        1.48      2.86 o 
  -6   4   4        0.04       -1.90      3.53 o 
  -5   4   4      174.80      169.38      8.63 o 
  -4   4   4      377.39      381.74      6.30 o 
  -3   4   4      232.42      266.10      6.34 o 
  -2   4   4       30.75       29.64      2.21 o 
  -1   4   4     2626.35     2727.51    107.16 o 
   0   4   4     1400.72     1353.89     39.31 o 
   1   4   4     2587.53     2649.51     76.98 o 
   2   4   4       38.41       33.87      2.56 o 
   3   4   4      245.32      270.01      5.29 o 
   4   4   4      412.64      400.47      7.09 o 
   5   4   4      166.28      169.86      6.29 o 
   6   4   4        0.20       -0.46      4.12 o 
  -6   5   4       23.16       15.23      4.54 o 
  -5   5   4       10.78        7.62      2.37 o 
  -4   5   4       48.76       56.88      2.79 o 
  -3   5   4      445.88      435.83      9.77 o 
  -2   5   4      336.41      324.03      9.32 o 
  -1   5   4      545.13      544.39     17.39 o 
   0   5   4     1209.89     1226.89     35.97 o 
   1   5   4      606.39      561.64     14.44 o 
   2   5   4      273.37      252.34     12.34 o 
   3   5   4      489.21      465.85      6.66 o 
   4   5   4       53.27       58.76      3.31 o 
   5   5   4        8.55        3.94      2.93 o 
   6   5   4       23.94       20.72      3.59 o 
  -6   6   4        7.89        5.85      3.73 o 
  -5   6   4      143.07      139.38      6.84 o 
  -4   6   4       17.07       22.58      1.73 o 
  -3   6   4      145.00      147.23      5.17 o 
  -2   6   4      144.57      151.81      5.29 o 
  -1   6   4      187.65      209.00      6.87 o 
   0   6   4      271.06      245.68     12.75 o 
   1   6   4      238.49      246.64      9.65 o 
   2   6   4      132.10      131.23      7.19 o 
   3   6   4      165.76      165.80      4.18 o 
   4   6   4       21.61       27.14      2.44 o 
   5   6   4      153.03      154.75      7.21 o 
   6   6   4        7.50        6.64      2.84 o 
  -5   7   4        6.59        4.21      3.72 o 
  -4   7   4      141.77      144.00      4.88 o 
  -3   7   4        3.03        6.64      1.68 o 
  -2   7   4      852.53      863.06     20.53 o 
  -1   7   4      888.04      883.26     21.40 o 
   0   7   4        3.89        5.62      2.58 o 
   1   7   4      919.04      906.70     28.52 o 
   2   7   4      840.43      844.35     17.63 o 
   3   7   4        3.00        4.04      1.48 o 
   4   7   4      145.98      147.53      5.57 o 
   5   7   4        6.89        5.62      2.51 o 
  -5   8   4      173.09      166.92      7.32 o 
  -4   8   4       14.01        8.93      2.06 o 
  -3   8   4      254.47      266.35      8.43 o 
  -2   8   4       54.27       63.65      3.99 o 
  -1   8   4      515.83      492.85     11.44 o 
   1   8   4      438.04      446.01     23.31 o 
   2   8   4       60.01       66.09      3.59 o 
   3   8   4      267.51      266.95      5.99 o 
   4   8   4       15.93       14.04      2.52 o 
   5   8   4      175.10      177.08      7.36 o 
  -5   9   4       33.60       32.40      3.46 o 
  -4   9   4      168.33      162.72      5.14 o 
  -3   9   4       92.08       99.86      5.81 o 
  -2   9   4      388.40      375.20      9.96 o 
  -1   9   4      400.25      395.40     11.43 o 
   0   9   4      414.53      400.50     18.63 o 
   1   9   4      421.52      400.58      8.61 o 
   2   9   4      368.88      361.98      8.68 o 
   3   9   4       95.40       98.29      4.31 o 
   4   9   4      179.73      178.92      6.94 o 
   5   9   4       36.88       36.36      5.79 o 
  -5  10   4       59.04       62.14      5.24 o 
  -4  10   4       28.44       27.92      3.88 o 
  -3  10   4       63.33       51.09      5.04 o 
  -2  10   4       63.07       63.82      4.24 o 
  -1  10   4       75.13       74.61      3.74 o 
   0  10   4       14.59       11.22      2.19 o 
   1  10   4       72.94       65.30      3.21 o 
   2  10   4       68.43       66.28      3.44 o 
   3  10   4       69.77       66.91      3.65 o 
   4  10   4       30.06       33.67      2.81 o 
   5  10   4       62.71       61.79      5.46 o 
  -5  11   4       37.81       37.46      5.10 o 
  -4  11   4       44.69       35.17      3.36 o 
  -3  11   4       42.24       45.16      5.14 o 
  -2  11   4      417.13      411.13     11.26 o 
  -1  11   4       95.93      102.04      4.64 o 
   0  11   4        3.63        1.99      1.81 o 
   1  11   4      106.52      107.89      8.31 o 
   2  11   4      456.37      438.17      9.13 o 
   3  11   4       41.87       48.14      2.89 o 
   4  11   4       44.37       40.69      2.83 o 
   5  11   4       39.16       38.15      6.02 o 
  -4  12   4       48.97       50.09      3.61 o 
  -3  12   4       54.59       65.82      5.70 o 
  -2  12   4       67.88       62.53      4.55 o 
  -1  12   4      258.51      282.83      7.71 o 
   0  12   4       59.01       66.68      4.96 o 
   1  12   4      286.33      301.77      7.74 o 
   2  12   4       75.61       78.77      3.92 o 
   3  12   4       55.77       61.38      3.13 o 
   4  12   4       52.20       50.53      4.16 o 
  -4  13   4        3.90        5.86      1.32 o 
  -3  13   4       19.54       18.83      5.56 o 
  -2  13   4       35.33       40.02      3.79 o 
  -1  13   4       22.02       25.56      2.78 o 
   0  13   4       20.51       21.97      2.84 o 
   1  13   4       26.08       30.56      3.17 o 
   2  13   4       39.15       35.25      2.79 o 
   3  13   4       19.08       17.31      1.92 o 
   4  13   4        3.72        4.96      2.10 o 
  -4  14   4       16.69       21.18      4.02 o 
  -3  14   4       26.03       19.00      3.81 o 
  -2  14   4       46.25       49.82      5.73 o 
  -1  14   4       69.89       69.13      4.18 o 
   0  14   4       70.65       84.81      4.18 o 
   1  14   4       71.49       74.77      4.28 o 
   2  14   4       44.97       47.38      3.73 o 
   3  14   4       22.97       19.12      1.87 o 
  -3  15   4       24.68       22.30      3.71 o 
  -2  15   4        3.74        3.03      2.27 o 
  -1  15   4       18.31       17.66      2.67 o 
   0  15   4        2.43        0.91      1.99 o 
   1  15   4       20.04       24.94      3.12 o 
   2  15   4        3.73        4.01      4.90 o 
   3  15   4       25.91       21.41      2.33 o 
  -3  16   4        0.70        1.41      2.78 o 
  -2  16   4       19.74       13.60      2.51 o 
  -1  16   4       11.40        8.73      3.46 o 
   0  16   4       51.80       53.18      4.31 o 
   1  16   4       11.13       14.56      2.67 o 
   2  16   4       20.73       16.10      2.55 o 
   3  16   4        0.44        0.07      1.83 o 
  -2  17   4        1.10        0.62      2.97 o 
  -1  17   4        9.45       10.15      2.95 o 
   0  17   4        0.39        0.24      1.86 o 
   1  17   4       11.71       15.40      3.26 o 
   2  17   4        1.18       -2.52      2.52 o 
   1   0   5      110.94      106.54      4.15 o 
   2   0   5        4.96        4.36      1.23 o 
   3   0   5      474.89      483.47      7.98 o 
   4   0   5       13.63       11.30      1.26 o 
   5   0   5      213.28      199.55      5.99 o 
   6   0   5        1.80        2.31      2.67 o 
  -6   1   5        3.06        0.71      2.58 o 
  -5   1   5       65.79       71.01      4.41 o 
  -4   1   5      137.25      148.97      3.72 o 
  -3   1   5      653.80      695.01     10.50 o 
  -2   1   5     1136.19     1057.30     20.79 o 
  -1   1   5     3915.21     4083.39    115.14 o 
   0   1   5      871.76      967.60     29.22 o 
   1   1   5     3798.49     4014.83     80.72 o 
   2   1   5     1287.94     1180.75     18.94 o 
   3   1   5      626.26      659.31     10.98 o 
   4   1   5      150.29      155.29      3.71 o 
   5   1   5       59.59       57.57      3.33 o 
   6   1   5        5.12        2.21      2.81 o 
  -6   2   5       15.15        3.47      3.76 o 
  -5   2   5      179.96      174.35      5.31 o 
  -4   2   5       11.20       15.90      1.51 o 
  -3   2   5        6.08        5.07      1.52 o 
  -2   2   5      622.41      634.19     13.57 o 
  -1   2   5      280.20      282.08     10.05 o 
   0   2   5      614.52      636.18     15.98 o 
   1   2   5      206.53      225.49      6.33 o 
   2   2   5      571.98      588.53      9.93 o 
   3   2   5        9.26        9.87      1.32 o 
   4   2   5       12.52       16.48      1.59 o 
   5   2   5      202.51      189.63      5.25 o 
   6   2   5       12.33        8.63      4.38 o 
  -6   3   5       10.10        6.87      3.86 o 
  -5   3   5      121.44      127.38      6.67 o 
  -4   3   5      362.72      351.88      5.92 o 
  -3   3   5       98.68       96.04      4.30 o 
  -2   3   5     1349.98     1430.30     29.72 o 
  -1   3   5     1231.20     1219.26     33.79 o 
   0   3   5       46.20       39.71      1.74 o 
   1   3   5     1169.68     1173.78     29.15 o 
   2   3   5     1504.98     1563.03     24.35 o 
   3   3   5      112.27      109.06      3.01 o 
   4   3   5      369.50      364.70      7.06 o 
   5   3   5      126.50      123.94      5.68 o 
   6   3   5       12.92       10.76      4.51 o 
  -6   4   5        7.13        7.94      3.76 o 
  -5   4   5      116.89      122.20      7.09 o 
  -4   4   5      134.68      137.21      3.79 o 
  -3   4   5       45.04       49.45      2.59 o 
  -2   4   5      196.40      190.72      7.01 o 
  -1   4   5      415.63      402.39     13.12 o 
   0   4   5        5.25        1.64      1.78 o 
   1   4   5      429.68      401.96     13.76 o 
   2   4   5      223.28      229.75      7.44 o 
   3   4   5       45.38       50.25      2.35 o 
   4   4   5      154.42      159.85      5.02 o 
   5   4   5      126.08      135.36      6.75 o 
   6   4   5        5.20        2.14      2.77 o 
  -6   5   5       44.11       33.70      5.39 o 
  -5   5   5        7.09        9.29      5.08 o 
  -4   5   5      152.19      158.56      5.34 o 
  -3   5   5      233.46      227.97      6.95 o 
  -2   5   5      636.35      671.85     17.61 o 
  -1   5   5     1185.56     1127.28     32.00 o 
   0   5   5      284.36      291.64     14.65 o 
   1   5   5     1196.33     1132.08     27.57 o 
   2   5   5      728.05      740.69     31.42 o 
   3   5   5      218.59      203.99      4.44 o 
   4   5   5      168.14      171.93      5.66 o 
   5   5   5        5.12        6.63      3.47 o 
   6   5   5       41.73       34.17      5.75 o 
  -5   6   5       20.73       16.99      5.01 o 
  -4   6   5       77.99       71.40      3.85 o 
  -3   6   5      378.34      365.34      7.67 o 
  -2   6   5      438.58      404.87     10.15 o 
  -1   6   5      351.91      343.25      9.77 o 
   0   6   5      132.47      136.55      8.83 o 
   1   6   5      357.84      348.72     13.10 o 
   2   6   5      444.36      395.54     11.43 o 
   3   6   5      382.06      376.21      7.13 o 
   4   6   5       64.73       65.00      4.29 o 
   5   6   5       21.89       23.11      3.23 o 
   6   6   5        0.59        4.02      3.73 o 
  -5   7   5       37.77       48.25      4.46 o 
  -4   7   5       62.16       65.91      3.48 o 
  -3   7   5      125.45      125.88      5.37 o 
  -2   7   5      121.98      127.72      8.57 o 
  -1   7   5      472.67      437.54     10.45 o 
   0   7   5     1608.87     1475.00     61.33 o 
   1   7   5      475.17      447.61     21.45 o 
   2   7   5      141.68      141.71      5.20 o 
   3   7   5      147.75      145.56      4.30 o 
   4   7   5       69.42       75.31      5.19 o 
   5   7   5       36.17       52.67      8.23 o 
  -5   8   5       32.38       21.70      3.41 o 
  -4   8   5       56.17       65.35      3.67 o 
  -3   8   5       59.42       65.73      4.65 o 
  -2   8   5      144.60      150.85      5.59 o 
  -1   8   5     1064.78     1046.83     21.59 o 
   1   8   5     1053.02     1031.66     23.98 o 
   2   8   5      147.09      148.45      4.98 o 
   3   8   5       61.98       76.16      3.42 o 
   4   8   5       61.94       63.50      4.21 o 
   5   8   5       30.55       32.15      4.06 o 
  -5   9   5        2.27        6.11      4.61 o 
  -4   9   5      135.48      129.45      5.51 o 
  -3   9   5      311.50      299.97      9.34 o 
  -2   9   5      124.07      135.26      5.77 o 
  -1   9   5      132.96      124.92      4.43 o 
   0   9   5       73.65       87.33      5.59 o 
   1   9   5      135.09      133.28      5.84 o 
   2   9   5      121.52      136.01      5.16 o 
   3   9   5      310.91      301.35      7.16 o 
   4   9   5      136.55      129.52      5.82 o 
   5   9   5        2.11        5.00      1.87 o 
  -4  10   5        0.32       -0.41      3.52 o 
  -3  10   5      233.76      226.25      9.31 o 
  -2  10   5      164.20      149.42      7.33 o 
  -1  10   5       75.76       73.13      4.41 o 
   0  10   5      263.83      263.32      8.35 o 
   1  10   5       69.22       59.84      3.41 o 
   2  10   5      159.34      158.53      5.54 o 
   3  10   5      245.68      248.31      6.38 o 
   4  10   5        0.26        1.62      1.81 o 
   5  10   5        6.27        1.70      4.05 o 
  -4  11   5       37.15       35.28      3.38 o 
  -3  11   5      145.22      167.26     10.88 o 
  -2  11   5       27.97       25.87      3.87 o 
  -1  11   5      112.43      128.04      6.16 o 
   0  11   5        5.28        5.71      2.55 o 
   1  11   5      131.92      131.97      5.00 o 
   2  11   5       32.23       32.52      2.95 o 
   3  11   5      154.83      151.50      6.16 o 
   4  11   5       40.24       40.77      3.70 o 
  -4  12   5       23.46       30.43      2.86 o 
  -3  12   5        3.44       -0.38      5.66 o 
  -2  12   5       12.57        9.35      2.82 o 
  -1  12   5       44.67       43.85      3.88 o 
   0  12   5       44.11       48.60      3.27 o 
   1  12   5       38.40       31.59      2.80 o 
   2  12   5       10.34        9.75      1.96 o 
   3  12   5        5.23        4.72      1.57 o 
   4  12   5       22.28       21.32      3.59 o 
  -4  13   5        5.13        5.53      1.41 o 
  -3  13   5       18.93       23.35      4.08 o 
  -2  13   5        6.69        5.69      2.60 o 
  -1  13   5       30.18       30.04      3.73 o 
   0  13   5        0.08        0.10      1.72 o 
   1  13   5       37.22       34.20      3.42 o 
   2  13   5        4.92        2.78      2.20 o 
   3  13   5       16.10       16.25      1.83 o 
   4  13   5        5.74        6.10      3.71 o 
  -4  14   5        5.63        8.47      3.17 o 
  -3  14   5        1.41       -0.38      2.61 o 
  -2  14   5        1.00        2.07      2.35 o 
  -1  14   5       22.39       26.67      3.67 o 
   0  14   5      112.59      117.70      5.29 o 
   1  14   5       17.69       19.87      2.86 o 
   2  14   5        1.42        1.88      2.05 o 
   3  14   5        1.15        0.68      1.54 o 
  -3  15   5       19.73       18.57      4.35 o 
  -2  15   5       27.03       23.79      4.06 o 
  -1  15   5       22.02       22.44      3.53 o 
   0  15   5       12.08        9.97      2.05 o 
   1  15   5       24.67       26.72      3.14 o 
   2  15   5       31.67       31.21      3.42 o 
   3  15   5       21.60       20.08      2.18 o 
  -3  16   5        3.17        5.20      2.94 o 
  -2  16   5       13.29       12.98      3.97 o 
  -1  16   5       29.21       27.62      4.59 o 
   0  16   5        0.48        0.79      1.98 o 
   1  16   5       31.21       34.42      3.56 o 
   2  16   5       14.93       12.51      2.30 o 
  -1  17   5       16.93       17.98      4.15 o 
   0  17   5        1.40        0.28      1.81 o 
   1  17   5       16.94       13.16      2.68 o 
   0   0   6      222.07      239.11     12.23 o 
   1   0   6     1930.51     2012.92     58.91 o 
   2   0   6     2094.43     2102.27     37.37 o 
   3   0   6      567.90      573.61      9.81 o 
   4   0   6      289.16      298.91      6.67 o 
   5   0   6        1.25        3.40      2.20 o 
   6   0   6        1.00       -0.14      4.59 o 
  -6   1   6        4.99        5.87      2.78 o 
  -5   1   6        0.37        1.53      1.99 o 
  -4   1   6      634.19      638.05     10.67 o 
  -3   1   6      731.71      723.30     12.92 o 
  -2   1   6     1032.88     1023.61     21.20 o 
  -1   1   6      645.67      678.50     22.18 o 
   0   1   6     5289.80     5237.40    151.71 o 
   1   1   6      678.92      710.61     15.31 o 
   2   1   6     1007.23      989.27     16.87 o 
   3   1   6      736.47      740.13     11.77 o 
   4   1   6      650.51      633.82     10.44 o 
   5   1   6        0.21       -0.34      2.17 o 
   6   1   6        3.63        4.81      3.96 o 
  -6   2   6        0.76       -0.65      3.50 o 
  -5   2   6        2.03        0.64      2.25 o 
  -4   2   6       34.56       39.36      2.65 o 
  -3   2   6      879.21      884.73     22.53 o 
  -2   2   6       23.52       28.61      2.77 o 
  -1   2   6       45.96       41.97      3.57 o 
   0   2   6     1311.71     1259.36     30.58 o 
   1   2   6       40.96       40.91      2.85 o 
   2   2   6       24.87       29.07      2.17 o 
   3   2   6      948.36      935.93     11.89 o 
   4   2   6       34.33       31.47      2.41 o 
   5   2   6        3.38        8.60      2.44 o 
   6   2   6        1.20        4.25      3.79 o 
  -6   3   6       27.14       29.19      5.23 o 
  -5   3   6       36.30       34.34      5.47 o 
  -4   3   6      355.27      373.76      8.61 o 
  -3   3   6        7.25       15.59      4.45 o 
  -2   3   6       20.80       14.92      4.02 o 
  -1   3   6     2524.68     2600.18    106.70 o 
   0   3   6     2107.48     2017.49     46.80 o 
   1   3   6     2621.95     2672.67     75.80 o 
   2   3   6       14.94       10.71      2.27 o 
   3   3   6        2.64        7.85      1.48 o 
   4   3   6      386.89      383.99      8.54 o 
   5   3   6       41.37       42.10      3.73 o 
   6   3   6       23.69       31.29      5.52 o 
  -6   4   6        7.88       14.16      4.32 o 
  -5   4   6       19.02       17.56      4.59 o 
  -4   4   6      224.05      215.48      7.80 o 
  -3   4   6      215.40      203.95      7.47 o 
  -2   4   6      225.08      244.25     10.55 o 
  -1   4   6      342.99      316.88     17.52 o 
   0   4   6      267.11      280.04     10.62 o 
   1   4   6      376.80      342.97      9.82 o 
   2   4   6      266.00      274.15     14.81 o 
   3   4   6      183.78      183.57      4.75 o 
   4   4   6      205.56      192.27      6.53 o 
   5   4   6       16.28       11.27      2.81 o 
   6   4   6        7.56        4.77      4.02 o 
  -5   5   6        6.75        6.61      3.86 o 
  -4   5   6      212.50      213.20      7.47 o 
  -3   5   6       74.58       79.07      5.16 o 
  -2   5   6      413.90      392.30     14.37 o 
  -1   5   6      109.81      120.89      6.35 o 
   0   5   6       26.47       29.52      3.26 o 
   1   5   6      140.58      143.24      5.44 o 
   2   5   6      396.11      371.05     19.78 o 
   3   5   6       70.63       82.85      3.57 o 
   4   5   6      202.31      199.75      7.60 o 
   5   5   6        5.21        9.12      2.68 o 
   6   5   6        2.51       -2.06      3.56 o 
  -5   6   6       34.07       34.26      5.19 o 
  -4   6   6       16.84       15.52      3.59 o 
  -3   6   6      108.71      110.90      5.30 o 
  -2   6   6      180.68      189.33      7.13 o 
  -1   6   6      148.19      165.25      7.75 o 
   0   6   6        0.33        0.45      1.77 o 
   1   6   6      178.98      182.91     11.08 o 
   2   6   6      142.86      159.45     10.13 o 
   3   6   6       89.52       96.27      3.59 o 
   4   6   6       14.93       15.89      2.74 o 
   5   6   6       31.02       36.47      5.57 o 
  -5   7   6       43.15       50.46      5.44 o 
  -4   7   6       56.80       62.37      3.66 o 
  -3   7   6        4.88        8.94      2.52 o 
  -2   7   6      194.73      193.92      7.56 o 
  -1   7   6       59.17       53.22      4.03 o 
   0   7   6      239.51      188.53     11.74 o 
   1   7   6       73.56       72.41      7.75 o 
   2   7   6      219.54      220.28      6.06 o 
   3   7   6        1.74        0.96      1.37 o 
   4   7   6       63.40       69.50      4.89 o 
   5   7   6       51.06       59.98      5.06 o 
  -5   8   6       42.69       34.72      5.95 o 
  -4   8   6       92.57       91.93      5.26 o 
  -3   8   6       32.88       35.09      4.77 o 
  -2   8   6       89.34       93.67      5.85 o 
  -1   8   6      173.97      165.55      6.79 o 
   0   8   6       36.11       30.50      5.17 o 
   1   8   6      179.50      167.57      6.50 o 
   2   8   6       88.93       95.50      4.45 o 
   3   8   6       28.05       28.23      2.30 o 
   4   8   6       95.10      100.48      5.20 o 
   5   8   6       44.96       40.22      3.83 o 
  -4   9   6        2.98        2.85      2.69 o 
  -3   9   6        3.44        4.14      2.68 o 
  -2   9   6      380.01      386.43     11.95 o 
  -1   9   6      386.77      391.07      9.74 o 
   0   9   6       16.93       26.64      2.74 o 
   1   9   6      376.11      385.38      9.78 o 
   2   9   6      403.79      382.27      8.97 o 
   3   9   6        6.57        6.70      1.70 o 
   4   9   6        3.61        2.24      2.10 o 
   5   9   6       33.30       34.21      2.68 o 
  -4  10   6       22.58       19.65      2.63 o 
  -3  10   6       51.54       54.45      5.02 o 
  -2  10   6      366.32      372.76     11.81 o 
  -1  10   6       94.52      100.68      5.99 o 
   0  10   6       34.14       33.39      3.52 o 
   1  10   6       97.77      103.53      5.07 o 
   2  10   6      358.57      356.64      8.87 o 
   3  10   6       49.57       50.98      3.15 o 
   4  10   6       22.35       27.74      2.81 o 
   5  10   6        8.14        6.34      4.41 o 
  -4  11   6       12.01       16.23      2.57 o 
  -3  11   6       58.36       53.82      6.02 o 
  -2  11   6      117.74      122.34      9.17 o 
  -1  11   6      258.88      259.41      9.40 o 
   0  11   6        0.05        5.91      1.91 o 
   1  11   6      273.82      267.16      8.18 o 
   2  11   6      124.58      124.54      5.20 o 
   3  11   6       57.96       53.17      2.91 o 
   4  11   6       14.78       16.87      2.39 o 
  -4  12   6       11.34       13.35      2.23 o 
  -3  12   6        4.17        1.89      3.69 o 
  -2  12   6      127.22      123.34      9.15 o 
  -1  12   6      140.00      134.87      7.32 o 
   0  12   6      186.51      191.14      5.89 o 
   1  12   6      129.68      126.08      6.38 o 
   2  12   6      137.29      120.67      6.08 o 
   3  12   6        3.21        3.63      1.67 o 
   4  12   6        9.20        7.58      2.31 o 
  -4  13   6       21.60       21.03      1.73 o 
  -3  13   6       10.36       12.26      3.46 o 
  -2  13   6        9.69        5.68      3.58 o 
  -1  13   6       68.27       73.21      5.56 o 
   0  13   6       25.21       34.83      2.75 o 
   1  13   6       63.19       63.92      3.86 o 
   2  13   6        7.57       11.09      2.62 o 
   3  13   6        8.52       10.97      2.05 o 
   4  13   6       20.61       23.26      4.36 o 
  -3  14   6        8.47        8.30      3.12 o 
  -2  14   6       69.83       64.12      6.41 o 
  -1  14   6       16.90       13.33      2.98 o 
   0  14   6      126.30      121.01      5.60 o 
   1  14   6       18.41       17.80      2.54 o 
   2  14   6       71.09       64.99      6.65 o 
   3  14   6        9.93        8.28      1.70 o 
  -3  15   6        0.11       -0.78      2.65 o 
  -2  15   6        6.78        6.37      2.91 o 
  -1  15   6        9.45       11.75      2.70 o 
   0  15   6       24.17       19.91      2.41 o 
   1  15   6        7.90        8.69      2.49 o 
   2  15   6        5.39        7.77      2.31 o 
   3  15   6        0.35        0.55      1.40 o 
  -2  16   6       30.45       20.40      4.41 o 
  -1  16   6        9.79        7.73      2.37 o 
   0  16   6        8.84        3.53      2.51 o 
   1  16   6       11.61        9.19      2.88 o 
   2  16   6       31.50       27.92      3.34 o 
  -1  17   6        8.35        8.86      3.60 o 
   0  17   6       25.15       22.88      4.54 o 
   1  17   6        6.98        3.60      3.33 o 
   1   0   7      583.28      587.69     15.66 o 
   2   0   7      349.90      358.50     10.96 o 
   3   0   7      421.45      422.14      8.37 o 
   4   0   7      992.85      963.30     18.22 o 
   5   0   7        2.26        3.03      2.43 o 
   6   0   7       67.56       90.10      8.11 o 
  -5   1   7      236.01      240.77      7.78 o 
  -4   1   7       30.59       34.71      3.84 o 
  -3   1   7        0.33        6.47      2.36 o 
  -2   1   7      165.82      155.65      6.41 o 
  -1   1   7      425.53      399.17     14.66 o 
   0   1   7      557.78      595.34     19.13 o 
   1   1   7      465.53      433.32     11.91 o 
   2   1   7      159.76      149.43      7.23 o 
   3   1   7        0.48        2.85      1.66 o 
   4   1   7       33.29       36.76      2.93 o 
   5   1   7      248.97      256.16     11.43 o 
   6   1   7        8.34        6.51      3.89 o 
  -5   2   7        7.43        6.29      4.96 o 
  -4   2   7       27.38       27.23      2.67 o 
  -3   2   7      132.62      140.61      6.29 o 
  -2   2   7     2812.44     2719.79     73.22 o 
  -1   2   7      113.60      115.64      5.81 o 
   0   2   7       59.88       68.12      3.17 o 
   1   2   7      102.49      104.34      6.32 o 
   2   2   7     2704.91     2684.29     72.24 o 
   3   2   7      142.16      141.34      4.04 o 
   4   2   7       35.63       33.45      3.37 o 
   5   2   7        8.54        6.96      3.24 o 
   6   2   7       63.28       60.35      7.13 o 
  -6   3   7        7.00        8.89      3.86 o 
  -5   3   7        5.46       15.09      7.75 o 
  -4   3   7      156.53      162.09      6.69 o 
  -3   3   7      120.32      132.59      7.77 o 
  -2   3   7      307.01      297.01     15.25 o 
  -1   3   7      330.88      345.06     19.03 o 
   0   3   7      320.09      387.20     13.82 o 
   1   3   7      387.20      387.09     10.92 o 
   3   3   7      114.45      125.00      4.47 o 
   4   3   7      156.13      167.73      6.13 o 
   5   3   7        8.87       13.57      3.27 o 
   6   3   7        6.28        2.68      3.66 o 
  -5   4   7       44.60       52.50      5.97 o 
  -4   4   7       11.13       10.41      2.50 o 
  -3   4   7       70.27       67.83      6.08 o 
  -2   4   7      732.44      721.41     23.41 o 
  -1   4   7      247.82      244.99     14.65 o 
   0   4   7      165.66      170.88      7.79 o 
   1   4   7      261.50      253.29     10.34 o 
   2   4   7      746.77      734.00     21.89 o 
   3   4   7       64.52       59.73      3.73 o 
   4   4   7        7.99        9.76      2.78 o 
   5   4   7       42.89       45.79      4.61 o 
   6   4   7       37.23       33.08      5.46 o 
  -5   5   7       45.42       43.82      7.22 o 
  -4   5   7      328.03      325.52      9.64 o 
  -3   5   7        8.71        7.94      3.36 o 
  -2   5   7      291.32      285.01     13.52 o 
  -1   5   7     2007.82     1950.21     54.65 o 
   0   5   7      134.48      124.30      6.63 o 
   1   5   7     2100.83     2043.44     80.94 o 
   2   5   7      284.52      272.91      8.93 o 
   3   5   7        6.50        8.89      2.19 o 
   4   5   7      312.29      286.13     11.61 o 
   5   5   7       55.56       59.49      4.36 o 
  -5   6   7       11.68        5.29      3.64 o 
  -4   6   7        6.06        9.10      2.45 o 
  -3   6   7      395.17      376.53     23.67 o 
  -2   6   7      208.76      220.96     13.76 o 
  -1   6   7      523.09      521.44     18.99 o 
   0   6   7        5.93        7.49      3.24 o 
   1   6   7      498.51      477.13     23.41 o 
   2   6   7      198.60      194.09      6.51 o 
   3   6   7      385.29      363.81      9.08 o 
   4   6   7        4.64       10.88      2.81 o 
   5   6   7       13.42       14.21      3.65 o 
  -5   7   7        3.81       -0.85      4.12 o 
  -4   7   7      249.87      248.81     10.64 o 
  -3   7   7       49.11       50.66      5.72 o 
  -2   7   7      123.38      132.98      7.86 o 
  -1   7   7      364.65      346.14     10.65 o 
   0   7   7     1174.36     1047.34     46.06 o 
   1   7   7      387.22      351.97     12.61 o 
   2   7   7      131.32      134.94      5.10 o 
   3   7   7       45.17       44.37      2.92 o 
   4   7   7      253.60      247.56      7.49 o 
   5   7   7        5.15        5.68      2.58 o 
  -4   8   7       44.40       50.72      4.21 o 
  -3   8   7      260.78      264.46     12.21 o 
  -2   8   7        4.10        3.95      2.13 o 
  -1   8   7      335.71      332.71     10.40 o 
   0   8   7       31.40       38.64      4.17 o 
   1   8   7      375.87      367.21     10.72 o 
   2   8   7        3.53        5.41      2.70 o 
   3   8   7      250.52      252.49      7.00 o 
   4   8   7       50.30       49.43      3.73 o 
   5   8   7        7.35        8.96      2.55 o 
  -4   9   7      135.46      124.49      5.98 o 
  -3   9   7       72.64       75.14      5.77 o 
  -2   9   7        7.44       13.48      3.09 o 
  -1   9   7       70.39       70.38      4.92 o 
   0   9   7      793.91      798.31     23.44 o 
   1   9   7       67.33       72.43      4.30 o 
   2   9   7        6.50        7.20      2.32 o 
   3   9   7       76.05       73.74      4.07 o 
   4   9   7      132.24      129.93      6.95 o 
   5   9   7       22.01       22.46      2.62 o 
  -4  10   7        2.24        2.49      2.03 o 
  -3  10   7       26.94       31.91      4.09 o 
  -2  10   7       84.16       90.98      6.12 o 
  -1  10   7      521.92      532.27     12.76 o 
   0  10   7      193.01      185.65      6.02 o 
   1  10   7      531.07      550.40     11.42 o 
   2  10   7       86.08       98.85      4.71 o 
   3  10   7       21.20       23.20      2.84 o 
   4  10   7        1.84        4.47      2.89 o 
   5  10   7       15.03        9.91      4.61 o 
  -4  11   7       27.19       36.74      3.67 o 
  -3  11   7       40.38       32.07      5.02 o 
  -2  11   7        2.16        1.55      5.74 o 
  -1  11   7        1.32       -1.57      2.19 o 
   0  11   7      821.06      820.09     17.46 o 
   1  11   7        2.15        1.08      2.29 o 
   2  11   7        3.27        3.08      1.88 o 
   3  11   7       39.62       34.61      2.90 o 
   4  11   7       31.15       33.94      3.43 o 
  -4  12   7       19.98       18.34      2.73 o 
  -3  12   7       56.64       61.64      5.99 o 
  -2  12   7        1.19       -1.44      7.89 o 
  -1  12   7       12.56       11.45      3.02 o 
   0  12   7       52.12       59.87      3.74 o 
   1  12   7       18.92       17.12      2.28 o 
   2  12   7        0.34        3.53      2.12 o 
   3  12   7       47.81       50.41      4.89 o 
   4  12   7       18.71       18.50      3.31 o 
  -4  13   7       54.67       44.17      5.52 o 
  -3  13   7       10.61       12.77      3.42 o 
  -2  13   7       61.41       54.19      9.51 o 
  -1  13   7      112.66      124.55      5.90 o 
   0  13   7       80.88       86.75      4.11 o 
   1  13   7      114.73      112.53      6.75 o 
   2  13   7       59.19       57.76      4.88 o 
   3  13   7       10.33        9.61      1.88 o 
   4  13   7       54.14       50.21      5.49 o 
  -3  14   7        8.03       -0.36      2.78 o 
  -2  14   7       31.26       34.33      6.13 o 
  -1  14   7       60.30       51.44      5.38 o 
   0  14   7        3.27        8.51      2.02 o 
   1  14   7       53.08       51.75      3.18 o 
   2  14   7       29.10       23.97      3.12 o 
   3  14   7        6.43        3.52      1.96 o 
  -3  15   7        0.29        0.59      2.58 o 
  -2  15   7        1.92        6.63      2.72 o 
  -1  15   7       53.52       63.23      4.62 o 
   0  15   7       10.98       11.59      2.66 o 
   1  15   7       55.81       59.16      4.58 o 
   2  15   7        1.27        1.87      1.87 o 
   3  15   7        0.54        2.78      2.84 o 
  -2  16   7       25.34       23.24      4.54 o 
  -1  16   7        7.27        9.31      2.36 o 
   0  16   7       31.60       29.51      3.17 o 
   1  16   7        6.09        2.20      2.03 o 
   2  16   7       21.36       22.75      3.05 o 
   0   0   8       96.34       94.64      7.09 o 
   1   0   8        9.96       12.54      3.14 o 
   2   0   8      625.99      694.48     22.01 o 
   3   0   8       11.10       17.17      3.12 o 
   4   0   8      124.59      132.75      7.44 o 
   5   0   8        4.16        3.77      2.96 o 
  -5   1   8       46.51       43.32      4.51 o 
  -4   1   8      342.66      336.73      8.86 o 
  -3   1   8     1155.62     1170.81     26.37 o 
  -2   1   8      276.38      273.02     11.30 o 
  -1   1   8      764.90      795.51     25.10 o 
   0   1   8      918.18     1023.83     45.54 o 
   1   1   8      726.43      746.57     16.55 o 
   2   1   8      270.06      281.31     10.91 o 
   3   1   8     1149.07     1137.21     22.75 o 
   4   1   8      330.25      317.65     10.96 o 
   5   1   8       40.76       38.18      7.36 o 
   6   1   8       23.05       19.61      4.61 o 
  -5   2   8       18.64       17.92      4.73 o 
  -4   2   8      235.68      225.95      6.95 o 
  -3   2   8      115.17      121.27      6.15 o 
  -2   2   8      364.85      328.88     12.73 o 
  -1   2   8     1265.77     1231.72     39.24 o 
   0   2   8      497.04      466.05     20.15 o 
   1   2   8     1347.53     1323.84     39.73 o 
   2   2   8      345.86      308.11     11.80 o 
   3   2   8      107.87      110.16      4.67 o 
   4   2   8      211.80      206.45      8.55 o 
   5   2   8       16.03       16.38      6.08 o 
   6   2   8        3.10        4.09      3.56 o 
  -5   3   8      115.52      110.82      8.23 o 
  -4   3   8       11.21       16.41      2.87 o 
  -3   3   8      101.16      115.17      7.86 o 
  -2   3   8        0.68        2.42      2.47 o 
  -1   3   8     2283.49     2200.10     89.54 o 
   0   3   8      760.81      777.29     25.32 o 
   1   3   8     2181.08     2136.75     64.34 o 
   2   3   8        0.08        6.67      3.63 o 
   3   3   8       94.83      112.64      6.42 o 
   4   3   8        7.39        7.65      2.99 o 
   5   3   8      116.59       98.47     10.95 o 
   6   3   8       54.03       46.52      6.05 o 
  -5   4   8       20.29       23.56      4.62 o 
  -4   4   8       15.34       10.54      2.68 o 
  -3   4   8      120.72      130.44      8.07 o 
  -2   4   8      173.19      160.84     11.80 o 
  -1   4   8      502.24      498.45     26.68 o 
   0   4   8     1462.05     1415.50     43.57 o 
   1   4   8      553.70      562.17     18.26 o 
   2   4   8      195.09      182.62      7.03 o 
   3   4   8      124.46      121.15      6.88 o 
   4   4   8       24.72       23.77      3.95 o 
   5   4   8       18.54       12.62      3.96 o 
  -5   5   8       87.22       83.47      6.86 o 
  -4   5   8       29.08       36.37      3.54 o 
  -3   5   8      133.53      131.68     14.09 o 
  -2   5   8       75.86       77.87      9.48 o 
  -1   5   8       34.14       38.90      8.47 o 
   0   5   8       71.13       74.34      7.94 o 
   1   5   8       24.69       32.76      5.10 o 
   2   5   8      102.53      104.06      5.80 o 
   3   5   8      133.64      143.91     11.74 o 
   4   5   8       24.80       27.06      3.91 o 
   5   5   8       86.46       79.16      7.03 o 
  -5   6   8        8.10        3.71      3.66 o 
  -4   6   8       10.89       11.53      2.66 o 
  -3   6   8       42.67       50.77      9.06 o 
  -2   6   8       46.00       44.45      5.00 o 
  -1   6   8      382.61      398.17     14.64 o 
   0   6   8      246.64      226.13     14.22 o 
   1   6   8      375.67      376.38     18.41 o 
   2   6   8       51.87       53.83      4.48 o 
   3   6   8       36.56       46.89      4.63 o 
   4   6   8        7.17        4.20      2.98 o 
   5   6   8        9.77        9.34      3.53 o 
  -4   7   8       98.46      102.89      9.55 o 
  -3   7   8       86.27       78.61      7.26 o 
  -2   7   8      215.84      223.61     22.20 o 
  -1   7   8       50.89       45.71      4.59 o 
   0   7   8      252.35      234.43      7.77 o 
   1   7   8       36.79       39.47      6.67 o 
   2   7   8      211.65      218.70      8.67 o 
   3   7   8       74.83       76.78      5.18 o 
   4   7   8       93.54       94.71      8.22 o 
   5   7   8       68.60       63.84      5.87 o 
  -4   8   8        3.26        4.40      2.62 o 
  -3   8   8       82.82       88.09      7.61 o 
  -2   8   8       35.84       46.94      9.51 o 
  -1   8   8      378.05      391.82     17.70 o 
   0   8   8       67.92       65.99      5.48 o 
   1   8   8      355.03      374.35     11.74 o 
   2   8   8       33.97       39.15      3.64 o 
   3   8   8       72.23       74.98      5.08 o 
   4   8   8        4.62       -0.33      2.74 o 
   5   8   8       63.40       57.20      5.23 o 
  -4   9   8        5.67        7.74      2.99 o 
  -3   9   8        3.11        3.11      3.45 o 
  -2   9   8      153.72      157.61      9.14 o 
  -1   9   8      122.74      127.01      6.87 o 
   0   9   8      378.27      371.95     13.37 o 
   1   9   8      130.66      125.00      6.80 o 
   2   9   8      130.19      133.73      6.39 o 
   3   9   8        2.68        6.28      2.04 o 
   4   9   8        7.39        5.35      2.77 o 
   5   9   8       10.77        9.63      2.45 o 
  -4  10   8       36.59       38.99      3.83 o 
  -3  10   8      137.94      155.84      9.94 o 
  -2  10   8      123.88      119.18     11.23 o 
  -1  10   8      358.36      373.24     11.60 o 
   0  10   8       19.18       20.80      2.83 o 
   1  10   8      351.72      346.36      8.54 o 
   2  10   8      114.34      105.82      5.66 o 
   3  10   8      136.40      134.20      6.70 o 
   4  10   8       34.74       35.82      3.68 o 
  -4  11   8       32.65       27.20      3.09 o 
  -3  11   8        1.59        0.07      3.92 o 
  -2  11   8       69.92       77.48      5.73 o 
  -1  11   8       17.44       17.12      3.90 o 
   0  11   8       96.97       98.83      5.38 o 
   1  11   8       19.81       22.54      2.57 o 
   2  11   8       76.19       88.59      4.47 o 
   3  11   8        2.29        1.49      1.83 o 
   4  11   8       29.52       27.92      3.87 o 
  -4  12   8       18.14       18.22      2.30 o 
  -3  12   8       41.77       25.60      5.75 o 
  -2  12   8       12.76       16.48      3.87 o 
  -1  12   8      109.72      112.05      8.76 o 
   0  12   8      121.70      126.62      6.13 o 
   1  12   8      124.06      128.73      5.25 o 
   2  12   8       17.53       14.57      2.46 o 
   3  12   8       42.45       42.11      7.13 o 
   4  12   8       17.36       17.61      3.09 o 
  -3  13   8        7.24        2.29      3.53 o 
  -2  13   8       17.95       20.66      3.75 o 
  -1  13   8      127.65      100.93      7.88 o 
   0  13   8       38.53       36.62      3.48 o 
   1  13   8      125.38      121.95      4.99 o 
   2  13   8       12.38       11.77      2.66 o 
   3  13   8        9.55       13.58      2.74 o 
  -3  14   8        8.67        8.07      3.33 o 
  -2  14   8        9.65        6.87      2.97 o 
  -1  14   8       44.21       44.95      5.36 o 
   0  14   8      100.64       98.15      5.18 o 
   1  14   8       43.08       44.82      3.10 o 
   2  14   8        7.58        8.28      3.87 o 
   3  14   8        7.53       10.08      2.52 o 
  -2  15   8        6.62        0.46      2.84 o 
  -1  15   8       43.44       46.27      4.92 o 
   0  15   8        5.83        6.40      2.33 o 
   1  15   8       40.42       45.77      3.64 o 
   2  15   8        4.84        5.74      2.00 o 
  -2  16   8        6.67        8.24      3.33 o 
  -1  16   8        5.55       10.49      3.82 o 
   0  16   8       47.00       41.34      4.85 o 
   1  16   8        5.62        1.54      3.30 o 
   1   0   9      239.77      195.02      7.09 o 
   2   0   9       45.01       54.41     10.43 o 
   3   0   9      960.98      979.98     23.35 o 
   4   0   9      309.78      280.05     10.10 o 
   5   0   9      117.64      104.87      7.60 o 
  -5   1   9       31.91       29.18      4.77 o 
  -4   1   9      140.06      148.72      5.87 o 
  -3   1   9      334.19      359.35     11.19 o 
  -2   1   9      467.10      467.91     17.24 o 
  -1   1   9     1221.32     1263.30     53.71 o 
   1   1   9     1204.22     1202.15     29.39 o 
   2   1   9      523.24      501.30     17.95 o 
   3   1   9      342.62      368.21     11.32 o 
   4   1   9      146.80      143.53      7.80 o 
   5   1   9       31.10       35.44      7.03 o 
  -5   2   9      129.35      130.63     13.21 o 
  -4   2   9       12.14       12.66      2.50 o 
  -3   2   9       81.13       97.67      6.03 o 
  -2   2   9      570.15      602.34     26.25 o 
  -1   2   9      334.98      339.01     17.91 o 
   0   2   9      825.20      775.53     25.54 o 
   1   2   9      261.51      240.15     15.76 o 
   2   2   9      561.53      549.25     15.03 o 
   3   2   9       76.67       87.48     10.95 o 
   4   2   9       14.58       23.28      7.00 o 
   5   2   9      124.93      126.12     12.00 o 
  -5   3   9       11.11       10.29      3.99 o 
  -4   3   9      158.23      190.00      7.57 o 
  -3   3   9       87.34       98.95      7.57 o 
  -2   3   9      284.12      265.49     15.36 o 
  -1   3   9       62.96       63.65      7.98 o 
   0   3   9        0.65        1.81      2.05 o 
   1   3   9       77.05       79.96      8.21 o 
   2   3   9      241.46      224.33     10.00 o 
   3   3   9      102.97       96.24      7.88 o 
   4   3   9      156.63      180.88     16.25 o 
   5   3   9        9.66        9.64      5.13 o 
  -5   4   9       95.08       87.35      7.13 o 
  -4   4   9      117.15      120.93      6.06 o 
  -3   4   9      135.35      137.80      8.52 o 
  -2   4   9        7.02        8.43      4.41 o 
  -1   4   9       17.99       20.86      5.03 o 
   0   4   9      214.27      219.33     14.06 o 
   1   4   9       29.53       25.02      3.47 o 
   2   4   9        8.53       10.30      2.61 o 
   3   4   9      130.09      141.41      7.68 o 
   4   4   9      115.91      118.30      9.11 o 
   5   4   9       94.61       77.77      9.38 o 
  -5   5   9       32.81       26.28      5.72 o 
  -4   5   9        2.45        5.19      2.92 o 
  -3   5   9      180.72      159.01     16.18 o 
  -2   5   9        9.37       13.21      3.30 o 
  -1   5   9        9.09        4.71      3.89 o 
   0   5   9      176.12      170.52     12.29 o 
   1   5   9        3.48        1.07      1.95 o 
   2   5   9       17.49       18.10      3.12 o 
   3   5   9      184.98      181.69      8.89 o 
   4   5   9        2.22        2.91      3.99 o 
   5   5   9       30.59       21.11      4.02 o 
  -4   6   9      243.25      236.37     10.97 o 
  -3   6   9       33.29       22.26      7.58 o 
  -2   6   9       87.28       96.66      7.44 o 
  -1   6   9        7.84        5.82      2.49 o 
   0   6   9       20.61       17.72      3.48 o 
   1   6   9        4.18        4.74      2.65 o 
   2   6   9       86.60       94.66      5.98 o 
   3   6   9       31.88       46.62      4.74 o 
   4   6   9      223.80      221.42     11.39 o 
   5   6   9        7.28        8.95      3.48 o 
  -4   7   9       16.60       21.27      3.96 o 
  -3   7   9       43.30       52.30      6.52 o 
  -2   7   9      203.08      210.50     10.07 o 
  -1   7   9       44.52       46.77      3.87 o 
   0   7   9      346.41      378.52     10.38 o 
   1   7   9       33.53       31.48      4.27 o 
   2   7   9      187.12      189.31      7.84 o 
   3   7   9       43.08       48.98      4.93 o 
   4   7   9       15.31       14.56      6.34 o 
   5   7   9       12.05       14.46      3.45 o 
  -4   8   9      177.27      187.38      8.70 o 
  -3   8   9       49.69       45.08      5.97 o 
  -2   8   9       81.10       92.20      7.75 o 
  -1   8   9      297.98      298.83      9.34 o 
   0   8   9      377.53      361.53     10.37 o 
   1   8   9      293.53      284.26      9.41 o 
   2   8   9       76.36       88.47      5.98 o 
   3   8   9       49.01       53.85      5.11 o 
   4   8   9      168.19      183.74     13.71 o 
   5   8   9        5.04        7.34      2.90 o 
  -4   9   9       30.93       26.35      7.36 o 
  -3   9   9      195.75      193.92     10.23 o 
  -2   9   9       10.78       14.80      3.89 o 
  -1   9   9      266.51      291.04     12.02 o 
   0   9   9      164.93      167.62      7.00 o 
   1   9   9      250.40      267.84      7.95 o 
   2   9   9        9.67        8.70      2.35 o 
   3   9   9      176.64      188.20      8.09 o 
   4   9   9       31.10       23.95      4.61 o 
  -4  10   9       13.90       14.61      3.30 o 
  -3  10   9       65.36       66.41      6.67 o 
  -2  10   9      116.04      103.25      8.17 o 
  -1  10   9       79.63       84.21      7.03 o 
   0  10   9      333.88      317.19      9.02 o 
   1  10   9       77.73       86.57      4.76 o 
   2  10   9      111.43      115.36      6.76 o 
   3  10   9       63.04       58.02      5.70 o 
   4  10   9        9.81       10.18      3.64 o 
  -4  11   9       33.28       31.90      8.19 o 
  -3  11   9       79.77       83.38      7.15 o 
  -2  11   9       20.13       31.52      5.03 o 
  -1  11   9       70.85       72.61      5.58 o 
   0  11   9      161.32      157.87     16.32 o 
   1  11   9       69.20       75.47      7.53 o 
   2  11   9       19.14       22.37      2.82 o 
   3  11   9       72.44       80.87      5.32 o 
   4  11   9       34.14       35.34      4.04 o 
  -4  12   9       31.61       37.04      3.43 o 
  -3  12   9       29.19       33.77      6.08 o 
  -2  12   9       69.92       75.16      9.61 o 
  -1  12   9       18.73       21.99      4.40 o 
   0  12   9       48.37       44.77      5.11 o 
   1  12   9       20.15       16.31      2.58 o 
   2  12   9       67.77       70.05      4.30 o 
   3  12   9       26.69       26.69      3.09 o 
   4  12   9       34.30       33.61      4.67 o 
  -3  13   9       25.14       26.19      5.00 o 
  -2  13   9        5.29        8.17      4.02 o 
  -1  13   9       21.28       21.75      3.33 o 
   0  13   9       25.54       30.57      3.31 o 
   1  13   9       18.59       21.67      2.44 o 
   2  13   9        4.01        8.23      2.05 o 
   3  13   9       21.46       23.23      2.81 o 
  -3  14   9       12.08        7.13      3.24 o 
  -2  14   9       11.37       11.97      3.86 o 
  -1  14   9        1.65       -0.21      2.33 o 
   0  14   9       49.02       42.94      3.56 o 
   1  14   9        3.22        4.00      1.77 o 
   2  14   9       10.24        9.64      2.09 o 
   3  14   9       11.35        8.70      3.20 o 
  -2  15   9       21.53       19.42      4.35 o 
  -1  15   9       17.62       18.73      4.45 o 
   0  15   9        0.04       -1.10      2.04 o 
   1  15   9       17.14       16.95      2.41 o 
   2  15   9       21.18       18.66      2.83 o 
  -1  16   9       13.41       13.34      3.96 o 
   0  16   9        1.11        2.09      3.01 o 
   1   0  10     1861.67     1829.59     50.89 o 
   2   0  10        2.34        2.65      2.97 o 
   3   0  10      337.30      371.54     14.41 o 
   4   0  10      531.70      542.21     19.10 o 
   5   0  10       35.79       42.01      6.70 o 
  -5   1  10        8.32        6.05      4.51 o 
  -4   1  10      207.81      203.38      6.68 o 
  -3   1  10      102.98      117.59      6.75 o 
  -2   1  10      118.77      117.68      8.89 o 
  -1   1  10       15.93       13.47      3.23 o 
   0   1  10      750.97      725.26     34.33 o 
   1   1  10        7.94       13.30      2.93 o 
   2   1  10      112.65      121.66      7.71 o 
   3   1  10      128.86      123.79      8.64 o 
   4   1  10      205.51      195.92     15.01 o 
   5   1  10        9.27       13.73      5.00 o 
  -4   2  10      184.49      213.28      6.89 o 
  -3   2  10      135.10      141.50      7.19 o 
  -2   2  10      100.27      102.16      7.27 o 
  -1   2  10      447.09      448.91     15.72 o 
   0   2  10     1505.08     1377.49     60.02 o 
   1   2  10      416.86      408.66     14.86 o 
   2   2  10      114.57      105.56     11.05 o 
   3   2  10      126.74      139.89     13.99 o 
   4   2  10      205.46      234.27     16.35 o 
   5   2  10        5.98       17.75      5.46 o 
  -4   3  10      147.70      143.96      6.86 o 
  -3   3  10       65.44       77.02      8.30 o 
  -2   3  10       16.14       15.36      5.03 o 
  -1   3  10      184.73      181.86     12.39 o 
   0   3  10      405.21      416.49     22.62 o 
   1   3  10      188.89      211.34      6.54 o 
   2   3  10       12.57       10.95      3.75 o 
   3   3  10       47.46       54.14      9.25 o 
   4   3  10      133.05      124.52     13.63 o 
   5   3  10        8.74        9.58      4.81 o 
  -4   4  10       71.01       67.07      4.86 o 
  -3   4  10      376.85      344.67     21.48 o 
  -2   4  10       23.97       17.72      5.39 o 
  -1   4  10       11.55       19.84      4.67 o 
   0   4  10      333.40      328.62     12.21 o 
   1   4  10        6.99        5.80      1.99 o 
   2   4  10       22.91       14.90      3.00 o 
   3   4  10      345.22      332.67     13.98 o 
   4   4  10       65.71       69.73     10.48 o 
   5   4  10       16.24       23.41      5.66 o 
  -4   5  10       96.64       95.77      6.82 o 
  -3   5  10      143.59      150.32     16.21 o 
  -2   5  10      184.85      199.55     14.16 o 
  -1   5  10       52.06       56.38      5.32 o 
   0   5  10       10.56        9.58      3.82 o 
   1   5  10       70.73       80.57      5.85 o 
   2   5  10      167.63      174.10      7.71 o 
   3   5  10      129.18      166.29      8.20 o 
   4   5  10       90.16       92.57      8.37 o 
   5   5  10       33.05       27.72      5.66 o 
  -4   6  10       14.46       16.69      4.66 o 
  -3   6  10       98.62       93.56     12.68 o 
  -2   6  10      328.58      323.78     13.10 o 
  -1   6  10       71.48       76.67      7.83 o 
   0   6  10      384.95      369.55     19.97 o 
   1   6  10       87.65       91.17     15.53 o 
   2   6  10      310.40      317.37     10.54 o 
   3   6  10       85.45       87.20      7.27 o 
   4   6  10       16.51       24.96      4.83 o 
   5   6  10       61.27       59.99      7.22 o 
  -4   7  10       23.44       19.29      8.27 o 
  -3   7  10       40.18       37.43      8.76 o 
  -2   7  10      375.54      380.43     19.22 o 
  -1   7  10       15.57       20.42      2.92 o 
   0   7  10      114.06      117.87      6.50 o 
   1   7  10       12.73       14.18      2.83 o 
   2   7  10      367.30      391.21     12.14 o 
   3   7  10       34.99       41.60      4.72 o 
   4   7  10       26.06       30.33      5.00 o 
   5   7  10       20.58       20.04      4.74 o 
  -4   8  10       24.63       22.76      3.70 o 
  -3   8  10       83.08       97.52      7.95 o 
  -2   8  10      153.99      145.64      9.09 o 
  -1   8  10      229.78      229.79      8.39 o 
   0   8  10       63.02       70.15      5.76 o 
   1   8  10      259.30      245.08      7.44 o 
   2   8  10      147.50      134.18     10.19 o 
   3   8  10       83.14       91.12      8.08 o 
   4   8  10       24.73       26.00      4.62 o 
  -4   9  10       33.56       29.42      4.45 o 
  -3   9  10        7.44       11.99      4.04 o 
  -2   9  10      279.35      317.52     15.61 o 
  -1   9  10      115.72      121.00      8.70 o 
   0   9  10       28.36       27.20      3.37 o 
   1   9  10      107.46      114.32      5.62 o 
   2   9  10      299.81      309.18      9.06 o 
   3   9  10        8.76        8.35      2.42 o 
   4   9  10       34.84       32.39      5.41 o 
  -4  10  10       20.69       16.64      3.17 o 
  -3  10  10        6.42       -0.04      3.21 o 
  -2  10  10       54.93       52.93      6.15 o 
  -1  10  10       66.05       63.07      8.58 o 
   0  10  10       31.97       32.03      3.76 o 
   1  10  10       81.50       78.26      4.51 o 
   2  10  10       46.85       58.72      4.19 o 
   3  10  10        6.05        5.59      2.56 o 
   4  10  10       20.22       22.85      2.99 o 
  -4  11  10       18.97       13.96      2.68 o 
  -3  11  10        3.02       -0.95      3.60 o 
  -2  11  10      194.22      179.87      9.89 o 
  -1  11  10       74.43       64.25     12.24 o 
   0  11  10      116.58      105.44      5.60 o 
   1  11  10       80.60       74.49      6.25 o 
   2  11  10      193.24      194.39      6.61 o 
   3  11  10        4.06        4.16      2.31 o 
   4  11  10       19.82       18.55      2.98 o 
  -3  12  10       22.66       15.99      4.61 o 
  -2  12  10       12.26        5.82      3.89 o 
  -1  12  10       16.01       12.00      4.77 o 
   0  12  10        8.40       13.30      2.89 o 
   1  12  10       11.81       14.35      2.23 o 
   2  12  10       10.63       13.78      2.88 o 
   3  12  10       20.12       17.90      2.72 o 
  -3  13  10       18.50       29.59      4.90 o 
  -2  13  10       24.50       12.52      4.22 o 
  -1  13  10        9.28        2.01      3.00 o 
   0  13  10        0.34       -1.82      2.24 o 
   1  13  10        8.75        7.12      2.02 o 
   2  13  10       25.00       22.59      2.29 o 
   3  13  10       18.05       19.56      2.54 o 
  -2  14  10       18.49       18.80      4.45 o 
  -1  14  10        7.91        5.71      5.44 o 
   0  14  10        0.71        4.51      2.33 o 
   1  14  10        9.33       13.31      2.39 o 
   2  14  10       17.62       15.90      2.42 o 
  -2  15  10       12.90        9.02      3.20 o 
  -1  15  10       14.55       13.99      3.96 o 
   0  15  10       24.09       23.66      6.88 o 
   1  15  10       13.16       15.99      2.45 o 
   1   0  11       19.90       23.33      6.82 o 
   2   0  11      151.33      141.87      8.29 o 
   3   0  11        3.65        7.49      3.84 o 
   4   0  11      104.53      116.17      6.36 o 
   5   0  11       16.25       13.86      4.77 o 
  -4   1  11        6.28        6.14      4.25 o 
  -3   1  11       73.57       70.32      9.59 o 
  -2   1  11       16.86       16.95      3.76 o 
  -1   1  11      899.83      814.59     24.06 o 
   0   1  11        0.14        3.04      2.44 o 
   1   1  11      936.80      865.37     23.87 o 
   2   1  11       16.18       17.11      3.83 o 
   3   1  11       88.16       70.22     10.23 o 
   4   1  11        5.07        6.93      5.52 o 
   5   1  11      140.29      127.95      9.97 o 
  -4   2  11       10.38        3.32      5.38 o 
  -3   2  11      176.32      185.44     12.36 o 
  -2   2  11      618.00      609.69     22.98 o 
  -1   2  11      126.32      125.62      6.98 o 
   0   2  11      515.74      467.39     20.50 o 
   1   2  11      131.35      118.15     10.49 o 
   2   2  11      670.61      669.03     29.00 o 
   3   2  11      161.79      169.90     15.72 o 
   4   2  11       11.98       12.75      6.05 o 
   5   2  11        4.74        3.96      4.15 o 
  -4   3  11       73.28       77.20      6.32 o 
  -3   3  11       49.68       69.50     10.72 o 
  -2   3  11      283.39      270.10     17.33 o 
  -1   3  11      522.04      537.87     25.27 o 
   0   3  11        7.17        3.17      3.60 o 
   1   3  11      549.44      534.69     16.75 o 
   2   3  11      293.07      306.21     14.53 o 
   3   3  11       46.81       63.78     10.10 o 
   4   3  11       78.83       70.84      9.97 o 
   5   3  11       44.11       36.29      6.28 o 
  -4   4  11        7.26        7.91      5.57 o 
  -3   4  11       19.42        4.77      5.66 o 
  -2   4  11      111.57      129.36     13.11 o 
  -1   4  11      178.18      172.98      8.33 o 
   0   4  11        4.07        5.88      3.53 o 
   1   4  11      193.36      189.59      8.45 o 
   2   4  11      139.75      155.74      6.94 o 
   3   4  11       28.71       35.66      5.57 o 
   4   4  11        7.73        2.62      4.90 o 
   5   4  11       56.94       56.36      7.22 o 
  -4   5  11       67.73       69.27      5.66 o 
  -3   5  11       31.58       33.70      8.66 o 
  -2   5  11       18.76        8.79      5.26 o 
  -1   5  11      438.61      444.63     27.97 o 
   0   5  11       90.46       78.23      8.37 o 
   1   5  11      451.07      447.03     14.82 o 
   2   5  11       20.71       20.84      3.41 o 
   3   5  11       26.24       37.45      8.63 o 
   4   5  11       63.11       48.34      6.64 o 
   5   5  11       27.11       29.36      5.46 o 
  -4   6  11       19.06       18.77      3.52 o 
  -3   6  11      241.31      228.94     17.65 o 
  -2   6  11       61.97       74.20      6.79 o 
  -1   6  11      363.69      358.83     11.07 o 
   0   6  11       94.22       92.53      6.44 o 
   1   6  11      371.15      384.35     11.07 o 
   2   6  11       63.07       85.16      5.85 o 
   3   6  11      229.28      208.41      8.75 o 
   4   6  11       20.32       27.05      5.74 o 
   5   6  11       14.18        8.01      3.92 o 
  -4   7  11       97.46       82.42      6.05 o 
  -3   7  11       65.18       64.63     10.66 o 
  -2   7  11      131.22      139.80      9.57 o 
  -1   7  11      155.17      159.44      7.07 o 
   0   7  11      418.21      413.15     14.31 o 
   1   7  11      171.80      175.88      7.19 o 
   2   7  11      134.58      138.52     13.78 o 
   3   7  11       60.56       62.97      5.31 o 
   4   7  11       93.32       93.86      7.23 o 
  -4   8  11        5.95        6.64      3.14 o 
  -3   8  11      243.13      228.19     17.59 o 
  -2   8  11        9.60       11.05      2.91 o 
  -1   8  11      140.71      140.91      6.68 o 
   0   8  11        3.29        1.96      2.67 o 
   1   8  11      135.55      143.00      5.90 o 
   2   8  11       12.20        9.24      3.12 o 
   3   8  11      256.49      242.00      9.19 o 
   4   8  11        6.84        4.71      2.37 o 
  -4   9  11       48.17       41.32      4.81 o 
  -3   9  11       43.09       53.64      5.84 o 
  -2   9  11       11.96       19.92      4.76 o 
  -1   9  11       13.06       17.19      3.15 o 
   0   9  11      130.71      146.95     15.46 o 
   1   9  11       12.57       11.96      3.40 o 
   2   9  11       14.16       14.09      3.30 o 
   3   9  11       41.06       42.21      3.63 o 
   4   9  11       47.09       45.78      4.84 o 
  -4  10  11        9.81        5.75      2.42 o 
  -3  10  11       56.35       59.45      6.06 o 
  -2  10  11        3.27        5.31      3.44 o 
  -1  10  11      216.72      247.74     16.64 o 
   0  10  11       12.82       10.14      3.69 o 
   1  10  11      218.17      251.06      9.21 o 
   2  10  11        3.71        2.06      1.77 o 
   3  10  11       59.05       60.03      3.95 o 
   4  10  11       10.16        7.93      3.97 o 
  -4  11  11       21.46       21.54      2.75 o 
  -3  11  11        5.43        2.03      3.27 o 
  -2  11  11       23.37       21.40      4.31 o 
  -1  11  11        3.15        2.19      3.00 o 
   0  11  11       56.40       60.05      7.29 o 
   1  11  11        4.03       -1.09      2.20 o 
   2  11  11       22.92       20.06      2.61 o 
   3  11  11        4.95        4.44      1.86 o 
  -3  12  11       73.58       78.20      7.78 o 
  -2  12  11        8.40       11.28      4.64 o 
  -1  12  11       40.48       42.47      7.45 o 
   0  12  11       76.62       86.48      6.89 o 
   1  12  11       48.67       45.81      4.22 o 
   2  12  11        9.00       10.03      2.07 o 
   3  12  11       71.23       75.47      4.42 o 
  -2  13  11        4.01        8.11      3.76 o 
  -1  13  11        5.92       -0.52      2.59 o 
   0  13  11        0.27       -1.50      2.50 o 
   1  13  11        5.73        4.18      3.39 o 
   2  13  11        3.61        4.18      1.81 o 
  -2  14  11       15.88       10.07      3.40 o 
  -1  14  11        0.97        1.72      2.51 o 
   0  14  11       21.14       14.05      3.30 o 
   1  14  11        0.47        2.51      2.07 o 
   2  14  11       15.40       15.79      3.92 o 
  -1  15  11       12.36       14.02      3.69 o 
   0  15  11        1.09        0.69      3.04 o 
   0   0  12      531.47      534.34     23.21 o 
   1   0  12       44.32       37.12      4.44 o 
   2   0  12      397.03      380.08     14.23 o 
   3   0  12      112.61      116.90      8.59 o 
   4   0  12       53.81       64.25      5.36 o 
   5   0  12        4.03        7.72      4.05 o 
  -4   1  12       13.36       17.26      2.93 o 
  -3   1  12      324.63      287.76     12.77 o 
  -2   1  12      286.74      269.16     13.52 o 
  -1   1  12       63.41       58.18      5.64 o 
   0   1  12      328.32      304.20     11.05 o 
   1   1  12       77.51       73.34      5.76 o 
   2   1  12      273.64      252.70     16.08 o 
   3   1  12      337.78      351.37     19.55 o 
   4   1  12        9.75        7.36      5.69 o 
   5   1  12        9.44       12.42      4.28 o 
  -4   2  12       49.65       50.12      5.33 o 
  -3   2  12      194.62      201.58     15.07 o 
  -2   2  12       16.37       18.18      4.24 o 
  -1   2  12       60.60       56.37      5.45 o 
   0   2  12     1156.48     1078.87     28.80 o 
   1   2  12       56.02       51.85      7.39 o 
   2   2  12       17.47       20.33      6.21 o 
   3   2  12      188.01      189.45     14.81 o 
   4   2  12       50.75       58.52      8.76 o 
   5   2  12        3.74        0.69      3.50 o 
  -4   3  12       14.31       10.42      3.92 o 
  -3   3  12       64.40       63.91     10.20 o 
  -2   3  12       50.63       46.62      8.43 o 
  -1   3  12      505.56      512.93     24.88 o 
   0   3  12       74.76       67.87      7.94 o 
   1   3  12      515.22      503.74     16.41 o 
   2   3  12       41.54       49.40      8.17 o 
   3   3  12       72.85       76.56     10.95 o 
   4   3  12        8.55        4.09      5.03 o 
   5   3  12       22.24       12.49      4.35 o 
  -4   4  12       16.80       14.82      5.69 o 
  -3   4  12       37.80       30.86      8.40 o 
  -2   4  12        9.33        7.36      4.97 o 
  -1   4  12      165.31      174.27     11.83 o 
   0   4  12      515.96      551.86     24.26 o 
   1   4  12      182.34      194.25      8.87 o 
   2   4  12        5.26        9.95      3.86 o 
   3   4  12       33.35       26.32      7.26 o 
   4   4  12       19.55       24.78      6.34 o 
   5   4  12        3.79       -0.36      3.24 o 
  -4   5  12        1.81        2.92      2.43 o 
  -3   5  12        0.77        6.34      5.95 o 
  -2   5  12       89.58       80.55     11.15 o 
  -1   5  12      583.30      590.14     20.86 o 
   0   5  12        6.67       10.98      2.92 o 
   1   5  12      611.92      583.99     15.18 o 
   2   5  12      107.10      111.60      7.31 o 
   3   5  12        0.13        1.21      3.60 o 
   4   5  12        2.29        5.75      4.81 o 
   5   5  12        6.28        3.14      3.24 o 
  -4   6  12       11.55       15.25      3.25 o 
  -3   6  12       29.03       32.07      8.21 o 
  -2   6  12        2.14        4.15      5.10 o 
  -1   6  12       93.21      106.98      7.12 o 
   0   6  12       78.33       81.36      6.26 o 
   1   6  12       94.56      108.95      6.17 o 
   2   6  12        4.73        7.50      2.84 o 
   3   6  12       24.87       22.49      5.51 o 
   4   6  12       10.12       17.06      5.69 o 
  -4   7  12       52.92       40.21      4.84 o 
  -3   7  12        3.79        5.72      5.62 o 
  -2   7  12       10.78       12.30      3.11 o 
  -1   7  12       42.68       47.19      4.44 o 
   0   7  12       30.03       30.12      4.29 o 
   1   7  12       42.78       41.02      4.13 o 
   2   7  12       12.80       21.34      3.55 o 
   3   7  12        2.73        5.85      3.84 o 
   4   7  12       49.06       45.46      5.43 o 
  -4   8  12       10.76        7.22      3.04 o 
  -3   8  12       32.96       33.54      4.74 o 
  -2   8  12       19.36       32.16      3.81 o 
  -1   8  12      149.84      160.13      7.26 o 
   0   8  12      102.84       98.38      7.19 o 
   1   8  12      166.10      169.25      6.17 o 
   2   8  12       16.01       19.96      3.53 o 
   3   8  12       27.96       30.90      5.70 o 
   4   8  12        9.72        7.46      2.22 o 
  -4   9  12        1.66       -1.21      1.99 o 
  -3   9  12        3.32        4.41      5.98 o 
  -2   9  12       68.22       68.07      6.55 o 
  -1   9  12      288.50      278.82      9.72 o 
   0   9  12       53.44       62.16      4.95 o 
   1   9  12      284.60      289.65      8.41 o 
   2   9  12       71.93       74.71      4.65 o 
   3   9  12        4.83       10.12      2.27 o 
   4   9  12        1.96        0.43      2.45 o 
  -4  10  12        7.77        8.47      2.16 o 
  -2  10  12       97.65       89.90      7.25 o 
  -1  10  12       45.89       51.21      5.98 o 
   0  10  12       33.20       41.29      5.29 o 
   1  10  12       49.24       52.32      3.95 o 
   2  10  12       92.63       86.27      4.20 o 
   3  10  12       46.10       45.35      2.90 o 
  -3  11  12        3.10        4.58      3.33 o 
  -2  11  12       40.04       44.07      5.35 o 
  -1  11  12       50.49       52.79      5.85 o 
   0  11  12       54.70       49.87      6.94 o 
   1  11  12       46.78       48.53      3.85 o 
   2  11  12       42.96       38.94      3.10 o 
   3  11  12        2.67        3.18      1.99 o 
  -2  12  12       27.88       23.93      4.87 o 
  -1  12  12        1.42       -2.18      3.68 o 
   0  12  12        2.18        4.09      7.16 o 
   1  12  12        1.14        3.72      2.20 o 
   2  12  12       28.27       31.48      2.73 o 
  -2  13  12       19.11       15.10      3.96 o 
  -1  13  12       37.53       35.80      5.79 o 
   0  13  12        7.93        6.32      2.91 o 
   1  13  12       38.34       36.10      3.63 o 
   2  13  12       18.10       18.83      2.91 o 
  -1  14  12       13.74       14.61      3.79 o 
   0  14  12       19.30       16.19      3.09 o 
   1  14  12       11.63       12.29      2.95 o 
   1   0  13      394.05      376.19     13.50 o 
   2   0  13       16.95       14.19      4.08 o 
   3   0  13       34.94       35.47      7.75 o 
   4   0  13       51.12       38.86      5.69 o 
  -4   1  13       39.88       34.52      5.20 o 
  -3   1  13      178.78      173.38      9.50 o 
  -2   1  13      293.14      302.97     12.69 o 
  -1   1  13      127.31      123.05      7.74 o 
   0   1  13       10.11       10.57      3.31 o 
   1   1  13      120.96      119.72     11.21 o 
   2   1  13      315.78      323.87     18.31 o 
   3   1  13      186.20      177.74     15.20 o 
   4   1  13       42.60       41.47      4.28 o 
  -4   2  13        2.08       -1.09      2.47 o 
  -3   2  13       45.65       48.48      8.30 o 
  -2   2  13       94.12       73.36      9.68 o 
  -1   2  13      469.96      452.87     24.99 o 
   0   2  13      277.52      241.16      9.83 o 
   1   2  13      457.43      429.96     21.35 o 
   2   2  13       89.33       86.08     10.49 o 
   3   2  13       50.94       37.53      8.04 o 
   4   2  13        0.92       -0.36      4.18 o 
  -4   3  13       26.69       26.57      6.91 o 
  -3   3  13       10.68       12.62      6.02 o 
  -2   3  13      421.71      425.84     23.01 o 
  -1   3  13       14.24       16.33      3.66 o 
   0   3  13       79.15       84.97      9.25 o 
   1   3  13        9.17       11.99      3.63 o 
   2   3  13      380.31      395.57     21.64 o 
   3   3  13        8.62       10.04      5.88 o 
   4   3  13       25.40       24.85      6.21 o 
  -4   4  13       22.28       23.28      4.32 o 
  -3   4  13       21.39       13.83      6.60 o 
  -2   4  13      354.01      347.38     20.96 o 
  -1   4  13       60.29       70.47      6.31 o 
   0   4  13      748.09      719.67     30.37 o 
   1   4  13       77.28       88.97      6.87 o 
   2   4  13      342.94      371.64     20.30 o 
   3   4  13       19.29       23.60      6.96 o 
   4   4  13       16.94       20.92      5.69 o 
  -4   5  13        0.35       -2.35      2.35 o 
  -3   5  13       56.93       58.81      9.61 o 
  -2   5  13       89.50       80.19     11.12 o 
  -1   5  13      195.57      176.73      7.18 o 
   0   5  13       33.46       32.33      4.48 o 
   1   5  13      172.21      159.79      8.89 o 
   2   5  13       97.27      101.59      7.88 o 
   3   5  13       52.00       56.82      9.09 o 
   4   5  13        0.88       -3.30      3.47 o 
  -4   6  13       29.51       31.97      4.41 o 
  -3   6  13       41.15       42.53      8.57 o 
  -2   6  13      201.05      194.63     10.05 o 
  -1   6  13       53.07       47.71      4.29 o 
   0   6  13      357.33      365.22     13.52 o 
   1   6  13       48.84       45.34      5.51 o 
   2   6  13      198.94      193.91      7.96 o 
   3   6  13       40.12       38.87      5.33 o 
   4   6  13       25.32       31.91      6.02 o 
  -4   7  13        6.62        5.16      2.12 o 
  -3   7  13       38.84       40.26      5.09 o 
  -2   7  13       69.13       85.04      7.00 o 
  -1   7  13       37.34       45.38      4.26 o 
   0   7  13      256.29      251.14     15.89 o 
   1   7  13       40.86       47.06      4.30 o 
   2   7  13       64.93       75.44      5.44 o 
   3   7  13       34.63       31.28      4.82 o 
   4   7  13        5.65       -0.82      3.76 o 
  -4   8  13       22.37       28.51      3.60 o 
  -3   8  13       11.61       13.54      4.00 o 
  -2   8  13       60.25       54.03      4.57 o 
  -1   8  13       24.44       25.63      3.52 o 
   0   8  13      522.07      541.72     15.00 o 
   1   8  13       21.36       25.53      3.47 o 
   2   8  13       56.40       58.12      4.11 o 
   3   8  13        9.92        9.66      2.94 o 
   4   8  13       20.42       18.85      4.46 o 
  -2   9  13       18.11       21.43      3.36 o 
  -1   9  13       74.05       83.16      5.63 o 
   0   9  13        2.13        5.47      2.57 o 
   1   9  13       80.04       82.46      5.56 o 
   2   9  13       17.56       17.76      2.62 o 
   3   9  13       48.36       47.81      3.94 o 
  -2  10  13        9.38        7.47      4.69 o 
  -1  10  13       16.11       13.37      3.75 o 
   0  10  13      336.24      358.64     11.55 o 
   1  10  13       14.69       11.71      2.88 o 
   2  10  13        8.48       11.45      2.10 o 
   3  10  13       23.69       21.05      2.32 o 
  -2  11  13        7.68       10.66      4.18 o 
  -1  11  13       36.55       40.60      6.28 o 
   0  11  13       53.85       53.78      4.97 o 
   1  11  13       42.06       43.17      6.10 o 
   2  11  13        6.63        4.46      2.18 o 
  -2  12  13        0.06        0.62      2.91 o 
  -1  12  13       15.32       12.87      4.77 o 
   0  12  13       31.65       27.51      4.09 o 
   1  12  13       16.65       15.75      3.33 o 
   2  12  13        0.05        0.02      1.88 o 
  -1  13  13        0.22        2.06      2.34 o 
   0  13  13       26.39       22.62      3.58 o 
   1  13  13        0.60        0.08      2.27 o 
  -1  14  13        5.97        7.36      3.17 o 
   0  14  13        1.17       -0.29      2.62 o 
   0   0  14     1243.25     1158.58     44.46 o 
   1   0  14       81.30       90.24      5.63 o 
   2   0  14        7.25       -2.09      4.81 o 
   3   0  14      152.47      142.70     12.95 o 
   4   0  14       39.13       30.87      3.70 o 
  -4   1  14       16.94       20.66      4.15 o 
  -3   1  14       24.84       30.80      6.70 o 
  -2   1  14      111.61      108.11      7.99 o 
  -1   1  14      347.12      326.30     10.34 o 
   0   1  14      120.75      123.56      7.79 o 
   1   1  14      346.20      332.17     12.41 o 
   2   1  14      115.51      114.26     11.80 o 
   3   1  14       28.61       29.91      7.03 o 
   4   1  14       14.65       15.98      2.97 o 
  -4   2  14       51.00       48.22      5.62 o 
  -3   2  14       42.73       47.50      7.98 o 
  -2   2  14      166.94      168.23     13.76 o 
  -1   2  14      147.01      151.90      6.98 o 
   0   2  14      454.49      406.59     14.05 o 
   1   2  14      146.81      137.03      8.91 o 
   2   2  14      155.11      169.21     13.04 o 
   3   2  14       41.52       37.24      7.39 o 
   4   2  14       59.28       60.91      4.70 o 
  -4   3  14       26.73       22.03      3.92 o 
  -3   3  14       49.99       41.49      8.17 o 
  -2   3  14       78.98       70.48      9.87 o 
  -1   3  14       72.40       69.74      6.37 o 
   0   3  14      247.70      258.07     10.43 o 
   1   3  14       58.16       61.88      8.53 o 
   2   3  14       79.56       76.63     10.04 o 
   3   3  14       45.95       47.40      8.27 o 
   4   3  14       21.53       24.65      5.59 o 
  -4   4  14       22.79       28.57      4.22 o 
  -3   4  14       29.70       40.80      7.94 o 
  -2   4  14       69.26       61.23     10.13 o 
  -1   4  14       82.06       83.82      7.14 o 
   0   4  14      137.68      135.98      7.93 o 
   1   4  14       79.64       84.08     10.10 o 
   2   4  14       59.82       65.28      9.28 o 
   3   4  14       27.70       30.01      7.16 o 
   4   4  14       24.23       19.88      5.13 o 
  -4   5  14        0.30        1.73      2.32 o 
  -3   5  14       66.31       64.73      9.77 o 
  -2   5  14      110.37      123.67     13.93 o 
  -1   5  14      129.19      142.42      9.18 o 
   0   5  14        0.09        1.12      2.60 o 
   1   5  14      122.80      124.32      8.36 o 
   2   5  14      106.69      116.25     11.80 o 
   3   5  14       55.77       73.59      9.35 o 
   4   5  14        0.21        1.18      3.40 o 
  -4   6  14        6.86        5.79      1.98 o 
  -3   6  14        0.13        3.57      5.46 o 
  -2   6  14       33.53       27.64      4.70 o 
  -1   6  14      222.83      223.76      8.34 o 
   0   6  14      203.89      223.85     14.40 o 
   1   6  14      214.92      198.52      7.83 o 
   2   6  14       31.79       31.88      4.93 o 
   3   6  14        0.51        3.79      4.41 o 
   4   6  14        6.02        1.99      3.43 o 
  -4   7  14        1.82        1.93      2.29 o 
  -3   7  14       27.14       38.28      5.92 o 
  -2   7  14      261.90      278.63     15.14 o 
  -1   7  14      190.72      199.14      7.88 o 
   0   7  14       49.59       43.93      5.71 o 
   1   7  14      178.83      194.59      7.69 o 
   2   7  14      252.27      251.27     11.10 o 
   3   7  14       23.78       22.72      4.92 o 
   4   7  14        2.79        1.77      3.17 o 
  -3   8  14       30.51       26.48      5.07 o 
  -2   8  14       62.08       56.79      5.80 o 
  -1   8  14      142.13      152.66     11.08 o 
   0   8  14       63.60       60.42      4.90 o 
   1   8  14      149.43      152.39      6.91 o 
   2   8  14       68.94       71.61      4.98 o 
   3   8  14       32.35       37.10      3.45 o 
  -2   9  14       59.33       58.91      4.43 o 
  -1   9  14       63.72       66.40      7.80 o 
   0   9  14      189.85      175.55      6.36 o 
   1   9  14       61.24       75.10      5.21 o 
   2   9  14       58.70       59.91      4.53 o 
   3   9  14        5.45        6.27      1.81 o 
  -2  10  14        6.67        5.46      3.66 o 
  -1  10  14        0.84        0.54      2.82 o 
   0  10  14        1.64        1.17      2.03 o 
   1  10  14        0.35        1.39      2.06 o 
   2  10  14        7.75       11.08      2.51 o 
   3  10  14        4.94        2.32      3.01 o 
  -2  11  14       37.88       28.64      4.67 o 
  -1  11  14       14.09       13.27      3.08 o 
   0  11  14        0.15        2.93      2.55 o 
   1  11  14       14.05       13.56      3.43 o 
   2  11  14       35.57       38.51     13.70 o 
  -1  12  14        7.52        7.62      2.49 o 
   0  12  14        6.04        3.23      2.43 o 
   1  12  14        8.80       12.63      2.96 o 
   2  12  14        5.15        4.15      3.27 o 
  -1  13  14        1.65       -2.48      2.48 o 
   0  13  14        0.17       -2.45      2.48 o 
   1  13  14        1.16       -2.06      2.84 o 
   1   0  15       28.45       24.92      4.26 o 
   2   0  15      309.11      321.81     18.24 o 
   3   0  15       40.67       52.57      7.65 o 
   4   0  15        0.25        2.65      2.55 o 
  -4   1  15       14.55       26.84      3.99 o 
  -2   1  15        0.02        2.50      4.30 o 
  -1   1  15      561.44      526.99     14.43 o 
   0   1  15      212.42      216.67      9.73 o 
   1   1  15      576.07      553.54     17.60 o 
   2   1  15        0.41        4.41      5.00 o 
   3   1  15       91.50       98.34     10.27 o 
   4   1  15       13.78       14.84      2.73 o 
  -4   2  15       10.85       12.29      3.01 o 
  -3   2  15       15.96       16.35      6.31 o 
  -2   2  15       87.50       92.44     14.81 o 
  -1   2  15       48.46       52.56      6.34 o 
   0   2  15       57.04       60.79      5.80 o 
   1   2  15       50.70       53.79      5.56 o 
   2   2  15      109.70      108.56     10.20 o 
   3   2  15       13.74       15.86      5.43 o 
   4   2  15       11.61        9.82      3.45 o 
  -4   3  15        7.31        6.08      2.71 o 
  -3   3  15       31.87       35.67      7.49 o 
  -2   3  15       65.56       67.46      6.42 o 
  -1   3  15      111.24      111.19      8.18 o 
   0   3  15      151.39      152.86     12.78 o 
   1   3  15      113.75      118.24     11.70 o 
   2   3  15       72.63       79.37      6.27 o 
   3   3  15       33.94       31.09      6.70 o 
   4   3  15        7.39       10.10      2.68 o 
  -4   4  15        3.50        3.93      1.94 o 
  -3   4  15       51.91       55.43      5.52 o 
  -2   4  15        9.66       11.10      3.62 o 
  -1   4  15        8.39        6.95      3.92 o 
   0   4  15       76.24       78.70      6.21 o 
   1   4  15        9.06       10.92      4.74 o 
   2   4  15       15.08       11.67      5.10 o 
   3   4  15       61.75       72.67      8.70 o 
   4   4  15        4.59        5.09      2.00 o 
  -4   5  15       14.44       17.39      3.04 o 
  -3   5  15       13.36       15.14      4.48 o 
  -2   5  15        6.25        9.52      3.58 o 
  -1   5  15       54.06       57.75      7.80 o 
   0   5  15       84.42       83.47      5.42 o 
   1   5  15       49.93       49.58      7.11 o 
   2   5  15        6.33        6.34      4.64 o 
   3   5  15       13.45       17.36      5.17 o 
   4   5  15       14.21       19.68      4.09 o 
  -3   6  15       44.66       24.36      5.23 o 
  -2   6  15       16.84       19.02      6.26 o 
  -1   6  15       25.04       25.32      4.16 o 
   0   6  15       36.31       40.81      4.01 o 
   1   6  15       27.80       27.05      3.37 o 
   2   6  15       12.50       12.78      5.56 o 
   3   6  15       42.62       46.16      6.80 o 
  -3   7  15        3.65        5.10      3.82 o 
  -2   7  15        0.83        3.20      4.79 o 
  -1   7  15       17.37       18.85      3.21 o 
   0   7  15       76.89       69.07      5.15 o 
   1   7  15       18.62       11.85      3.62 o 
   2   7  15        1.18        1.90      2.22 o 
   3   7  15        2.20        2.56      2.29 o 
  -2   8  15       11.84       22.13      5.00 o 
  -1   8  15       86.36       86.56      5.32 o 
   0   8  15        5.29        5.56      2.17 o 
   1   8  15       80.34       83.12      7.41 o 
   2   8  15       11.26       15.87      2.76 o 
   3   8  15       62.56       65.24     16.62 o 
  -2   9  15        0.84        4.71      4.02 o 
  -1   9  15       10.28       11.53      3.78 o 
   0   9  15       37.91       37.16      3.30 o 
   1   9  15        8.64        7.86      2.39 o 
   2   9  15        0.68        0.83      2.46 o 
   3   9  15        6.76        5.43      2.94 o 
  -1  10  15       24.02       29.94      3.80 o 
   0  10  15        0.56       -2.03      2.03 o 
   1  10  15       21.78       26.41      3.13 o 
   2  10  15        6.57        9.41      2.74 o 
  -1  11  15        3.03        1.28      2.31 o 
   0  11  15        0.20        0.51      2.30 o 
   1  11  15        3.91        2.58      2.38 o 
   2  11  15        3.57        6.73      3.11 o 
   0  12  15       19.89       21.25      4.18 o 
   1  12  15       26.12       32.00      4.81 o 
   0   0  16      108.45      105.82     10.62 o 
   1   0  16        0.26        0.70      2.94 o 
   2   0  16        8.62        7.88      3.76 o 
   3   0  16       51.15       61.46      5.28 o 
  -3   1  16       13.90       15.63      4.94 o 
  -2   1  16        5.22        1.11      2.94 o 
  -1   1  16       25.91       27.63      4.33 o 
   0   1  16       59.51       62.26      4.73 o 
   1   1  16       23.62       35.13      4.61 o 
   2   1  16        3.53       -2.46      2.86 o 
   3   1  16       16.00       12.05      3.34 o 
  -3   2  16       83.62       81.30      8.50 o 
  -2   2  16        8.23        9.14      3.52 o 
  -1   2  16       45.69       39.32      5.00 o 
   0   2  16       31.47       26.10      3.48 o 
   1   2  16       44.25       42.60      4.92 o 
   2   2  16        7.98       11.47      3.41 o 
   3   2  16       85.79       95.75      6.24 o 
  -3   3  16       12.02        8.57      3.99 o 
  -2   3  16       10.49        7.59      3.46 o 
  -1   3  16       20.44       24.59      4.32 o 
   0   3  16      125.14      132.08     12.82 o 
   1   3  16       22.09       25.60      5.95 o 
   2   3  16        8.20        5.43      4.71 o 
   3   3  16       10.01        5.00      3.96 o 
  -3   4  16       19.14       19.68      4.87 o 
  -2   4  16       97.62       99.59      7.32 o 
  -1   4  16       28.11       31.82      4.70 o 
   0   4  16        2.25        3.16      2.36 o 
   1   4  16       35.94       40.92      4.51 o 
   2   4  16       89.76       91.11      9.94 o 
   3   4  16       17.08       18.93      4.84 o 
  -3   5  16        4.82        0.98      3.47 o 
  -2   5  16        8.29        8.03      3.51 o 
  -1   5  16       77.09       80.24      6.82 o 
   0   5  16       20.91       23.12      2.79 o 
   1   5  16       84.93       95.76      6.74 o 
   2   5  16       10.75        8.86      4.54 o 
   3   5  16        3.16        2.03      3.50 o 
  -3   6  16        7.46        4.02      3.50 o 
  -2   6  16       48.05       52.50      6.80 o 
  -1   6  16       38.79       36.67      4.97 o 
   0   6  16       27.42       28.89      3.71 o 
   1   6  16       44.52       42.39      3.99 o 
   2   6  16       43.92       48.59      4.76 o 
   3   6  16        8.56        6.96      2.33 o 
  -2   7  16        3.81        8.34      4.12 o 
  -1   7  16       12.91       18.06      3.89 o 
   0   7  16        0.06        1.16      2.12 o 
   1   7  16       18.77       25.71      3.21 o 
   2   7  16        3.68        4.58      2.80 o 
   3   7  16       19.06       15.69      2.69 o 
  -2   8  16       46.00       52.83      6.05 o 
  -1   8  16       27.39       28.76      3.74 o 
   0   8  16        0.73        1.36      3.03 o 
   1   8  16       30.33       27.56      5.12 o 
   2   8  16       49.93       50.38      4.29 o 
  -1   9  16       56.75       53.67      3.76 o 
   0   9  16       52.00       53.16      3.95 o 
   1   9  16       57.66       57.62      4.86 o 
   2   9  16       22.89       27.23      4.64 o 
  -1  10  16        1.40        2.06      2.30 o 
   0  10  16       11.12       12.86      2.91 o 
   1  10  16        1.77        0.06      3.65 o 
   2  10  16       35.48       32.82      4.71 o 
   0  11  16        7.40       10.07      3.40 o 
   1  11  16        9.57        2.52      2.81 o 
   1   0  17       22.87       18.87      3.76 o 
   2   0  17      164.13      169.40      7.95 o 
   3   0  17       23.18       21.87      4.64 o 
  -3   1  17        0.32        6.15      3.60 o 
  -2   1  17      106.75      104.02      9.58 o 
  -1   1  17      107.27      108.33      9.38 o 
   0   1  17        0.18        0.11      2.86 o 
   1   1  17       95.02      105.68      7.14 o 
   2   1  17      119.47      112.55      7.01 o 
   3   1  17        0.17        0.34      2.43 o 
  -3   2  17       75.93       82.38      7.55 o 
  -2   2  17       95.21      104.87      9.48 o 
  -1   2  17       40.40       41.49      6.73 o 
   0   2  17       45.51       43.02      5.08 o 
   1   2  17       36.53       43.57      7.62 o 
   2   2  17       96.60      100.28      6.49 o 
   3   2  17       80.70       82.06      7.75 o 
  -3   3  17        2.98        8.96      3.56 o 
  -2   3  17       55.45       66.53      7.55 o 
  -1   3  17       22.79       27.40      5.08 o 
   0   3  17        0.52       -2.76      2.76 o 
   1   3  17       22.81       26.43      3.60 o 
   2   3  17       56.82       59.43      7.78 o 
   3   3  17        2.30        2.22      3.56 o 
  -3   4  17       43.28       53.03      5.85 o 
  -2   4  17       41.49       44.53      6.34 o 
  -1   4  17       16.93       17.87      4.09 o 
   0   4  17        9.24       15.34      4.95 o 
   1   4  17       16.24       20.79      3.45 o 
   2   4  17       44.51       43.05      6.47 o 
   3   4  17       42.86       48.42      6.11 o 
  -2   5  17       27.13       29.85      5.36 o 
  -1   5  17      102.11      102.72      9.51 o 
   0   5  17       26.08       19.30      4.17 o 
   1   5  17       95.60      101.61      6.28 o 
   2   5  17       30.92       32.75      3.75 o 
   3   5  17       14.27        6.44      2.06 o 
  -2   6  17       17.16       11.47      4.12 o 
  -1   6  17       39.18       46.78      6.80 o 
   0   6  17       15.52       14.93      2.93 o 
   1   6  17       35.54       39.07      4.23 o 
   2   6  17       17.85       17.38      2.92 o 
  -2   7  17        5.97        6.93      3.56 o 
  -1   7  17       36.32       46.59      6.08 o 
   0   7  17       90.12       86.72      4.81 o 
   1   7  17       38.58       41.22      4.12 o 
   2   7  17        7.15        5.18      4.76 o 
  -1   8  17        2.47        2.84      2.54 o 
   0   8  17       48.18       44.23      3.37 o 
   1   8  17        2.54       -0.02      2.13 o 
   2   8  17        1.90        3.86      2.75 o 
   0   9  17       33.72       38.48      4.87 o 
   1   9  17       25.36       15.76      3.56 o 
   0   0  18      252.57      226.75     12.88 o 
   1   0  18        2.03        2.44      2.85 o 
   2   0  18        1.57        0.82      3.50 o 
  -2   1  18       27.60       33.38      5.30 o 
  -1   1  18      121.40      125.44      9.28 o 
   0   1  18        6.76        7.33      3.01 o 
   1   1  18      125.20      123.73      6.56 o 
   2   1  18       27.50       28.80      3.65 o 
  -2   2  18       39.67       50.41      6.24 o 
  -1   2  18       18.59       22.59      5.10 o 
   0   2  18       34.40       43.71      6.73 o 
   1   2  18       19.33       14.87      4.74 o 
   2   2  18       37.10       43.54      3.92 o 
  -2   3  18       33.25       34.33      5.46 o 
  -1   3  18       21.94       17.69      4.84 o 
   0   3  18        9.31       16.35      4.97 o 
   1   3  18       28.78       19.81      4.97 o 
   2   3  18       28.45       32.04      3.44 o 
  -2   4  18        3.99        4.54      3.69 o 
  -1   4  18       11.82       12.42      4.41 o 
   0   4  18       21.99       22.52      5.13 o 
   1   4  18        8.62       15.77      4.69 o 
   2   4  18        3.12        0.75      2.09 o 
  -2   5  18       40.08       39.79      5.26 o 
  -1   5  18       32.70       25.89      5.00 o 
   0   5  18        1.88        1.01      3.53 o 
   1   5  18       36.03       28.01      6.06 o 
   2   5  18       39.11       31.07      4.18 o 
  -1   6  18       11.27       10.98      4.09 o 
   0   6  18       38.13       42.14      6.05 o 
   1   6  18       10.46        8.92      2.43 o 
   2   6  18        7.33        7.06      2.81 o 
  -1   7  18       12.89       18.63      4.09 o 
   0   7  18        4.10       -2.19      3.33 o 
   1   7  18       12.72       15.11      2.80 o 
   1   0  19        1.00       -0.78      3.33 o 
  -1   1  19       17.71       13.40      4.09 o 
   0   1  19        9.49       12.55      4.09 o 
   1   1  19       19.75       12.10      4.25 o 
  -1   2  19       33.62       27.98      4.81 o 
   0   2  19        0.78        1.34      3.27 o 
   1   2  19       31.41       30.08      5.23 o 
  -1   3  19        5.40        9.28      3.63 o 
   0   3  19        2.48        0.10      3.33 o 
   1   3  19        3.87        3.63      3.69 o 
  -1   4  19       19.32       16.77      4.12 o 
   0   4  19       30.87       30.37      5.20 o 
   1   4  19       18.58       17.10      4.51 o 
   0   5  19        2.95        4.64      3.40 o 
   1   5  19        4.08        2.65      3.33 o 
                                                 
